# Supplementary material for: A Database-Derived Global Overview of HCV Resistance-Associated Substitutions: Characterizing Genotypic, Regional, and Temporal Heterogeneity
Source: Int J Mol Sci. 2026 Jun 3;27(11):5068. doi: 10.3390/ijms27115068 (PMC13256855; doi:10.3390/ijms27115068)
Supplement: Supplementary file 1 [file ijms-27-05068-s001.zip]

Archive with 1 entries (1 files):
- ijms-4317360-supplementary.xlsx
