# Supplementary material for: A Database-Derived Global Overview of HCV Resistance-Associated Substitutions: Characterizing Genotypic, Regional, and Temporal Heterogeneity
Source: Int J Mol Sci. 2026 Jun 3;27(11):5068. doi: 10.3390/ijms27115068 (PMC13256855; doi:10.3390/ijms27115068)
Supplement: Supplementary file 1 [file ijms-27-05068-s001.zip › ijms-4317360-supplementary.xlsx]

## Sheet: Mutational-Geographic Analysis
Genomic region	Accession number	Genotype/subtype	Country	UNSD sub-region	Residue 24	Residue 28	Residue 30	Residue 31	Residue 32	Residue 41	Residue 43	Residue 56	Residue 58	Residue 80	Residue 93	Residue 155	Residue 156	Residue 168	Residue 282
NS3	AF009606	1a	United States	Northern America						Q	F	Y		Q		R	A	D
NS3	AF011751	1a	United States	Northern America						Q	F	Y		Q		R	A	D
NS3	AF011752	1a	United States	Northern America						Q	F	Y		Q		R	A	D
NS3	AF011753	1a	United States	Northern America						Q	F	Y		Q		R	A	D
NS3	AY615798	1a	United States	Northern America						Q	F	Y		Q		R	A	D
NS3	AY695436	1a	United States	Northern America						Q	F	Y		Q		R	A	D
NS3	AY695437	1a	United States	Northern America						Q	F	Y		Q		R	A	D
NS3	AY956463	1a	United States	Northern America						Q	F	Y		Q		R	A	D
NS3	AY956464	1a	United States	Northern America						Q	F	Y		Q		R	A	D
NS3	AY956465	1a	United States	Northern America						Q	F	Y		Q		R	A	D
NS3	AY956466	1a	United States	Northern America						Q	F	Y		Q		R	A	D
NS3	AY956468	1a	United States	Northern America						Q	F	Y		Q		R	A	D
NS3	AY956469	1a	United States	Northern America						?	F	Y		Q		R	A	D
NS3	D10749	1a	Japan	Eastern Asia						Q	F	Y		Q		R	A	D
NS3	DQ068178	1a	Spain	Southern Europe						Q	F	Y		Q		R	A	D
NS3	DQ068179	1a	Spain	Southern Europe						Q	F	Y		Q		R	A	D
NS3	DQ068180	1a	Spain	Southern Europe						Q	F	Y		Q		R	A	D
NS3	DQ068181	1a	Spain	Southern Europe						Q	F	Y		Q		R	A	D
NS3	DQ068182	1a	Spain	Southern Europe						Q	F	Y		Q		R	A	D
NS3	DQ068183	1a	Spain	Southern Europe						Q	F	Y		Q		R	A	D
NS3	DQ068184	1a	Spain	Southern Europe						Q	F	Y		Q		R	A	D
NS3	DQ068185	1a	Spain	Southern Europe						Q	F	Y		Q		R	A	D
NS3	DQ068186	1a	Spain	Southern Europe						Q	F	Y		Q		R	A	D
NS3	DQ068187	1a	Spain	Southern Europe						Q	F	Y		Q		R	A	D
NS3	DQ068188	1a	Spain	Southern Europe						Q	F	Y		Q		R	A	D
NS3	DQ068189	1a	Spain	Southern Europe						Q	F	Y		Q		R	A	D
NS3	DQ068190	1a	Spain	Southern Europe						Q	F	Y		Q		R	A	D
NS3	DQ068191	1a	Spain	Southern Europe						Q	F	Y		Q		R	A	D
NS3	DQ068192	1a	Spain	Southern Europe						Q	F	Y		Q		R	A	D
NS3	DQ068193	1a	Spain	Southern Europe						Q	F	Y		Q		R	A	D
NS3	DQ068194	1a	Spain	Southern Europe						Q	F	Y		Q		R	A	D
NS3	DQ068195	1a	Spain	Southern Europe						Q	F	Y		Q		R	A	D
NS3	DQ068196	1a	Spain	Southern Europe						Q	F	Y		Q		R	A	D
NS3	DQ068197	1a	Spain	Southern Europe						Q	F	Y		Q		R	A	D
NS3	DQ068198	1a	Spain	Southern Europe						Q	F	Y		Q		R	A	D
NS3	DQ068199	1a	Spain	Southern Europe						Q	F	Y		Q		R	A	D
NS3	DQ068200	1a	Spain	Southern Europe						Q	F	Y		Q		R	A	D
NS3	DQ068201	1a	Spain	Southern Europe						Q	F	Y		Q		R	A	D
NS3	DQ068202	1a	Spain	Southern Europe						Q	F	Y		Q		R	A	D
NS3	DQ068203	1a	Spain	Southern Europe						Q	F	Y		Q		R	A	D
NS3	DQ068204	1a	Spain	Southern Europe						Q	F	Y		Q		R	A	D
NS3	DQ068205	1a	Spain	Southern Europe						Q	F	Y		Q		R	A	D
NS3	DQ068206	1a	Spain	Southern Europe						Q	F	Y		Q		R	A	D
NS3	DQ068207	1a	Spain	Southern Europe						Q	F	Y		Q		R	A	D
NS3	DQ430811	1a	United States	Northern America						Q	F	Y		K		R	A	D
NS3	DQ430812	1a	United States	Northern America						Q	F	Y		K		R	A	D
NS3	DQ430813	1a	United States	Northern America						Q	F	Y		K		R	A	D
NS3	DQ430814	1a	United States	Northern America						Q	F	Y		K		R	A	D
NS3	DQ838739	1a	United States	Northern America						Q	F	Y		K		R	A	D
NS3	DQ838740	1a	United States	Northern America						Q	F	Y		K		R	A	D
NS3	DQ838741	1a	United States	Northern America						Q	F	Y		K		R	A	D
NS3	DQ838742	1a	United States	Northern America						Q	F	Y		K		R	A	D
NS3	DQ838743	1a	United States	Northern America						Q	F	Y		K		R	A	D
NS3	DQ838744	1a	United States	Northern America						Q	F	Y		K		R	A	D
NS3	DQ838745	1a	United States	Northern America						Q	F	Y		R		R	A	D
NS3	DQ889251	1a	United States	Northern America						Q	F	Y		K		R	A	D
NS3	DQ889252	1a	United States	Northern America						Q	F	Y		K		R	A	D
NS3	DQ889253	1a	United States	Northern America						Q	F	Y		Q		R	A	D
NS3	DQ889254	1a	United States	Northern America						Q	F	Y		Q		R	A	D
NS3	DQ889255	1a	United States	Northern America						Q	F	Y		K		R	A	D
NS3	DQ889256	1a	United States	Northern America						Q	F	Y		Q		R	A	D
NS3	DQ889257	1a	United States	Northern America						Q	F	Y		K		R	A	D
NS3	DQ889258	1a	United States	Northern America						Q	F	Y		Q		R	A	D
NS3	DQ889259	1a	United States	Northern America						Q	F	Y		Q		R	A	D
NS3	DQ889260	1a	United States	Northern America						Q	F	Y		?		R	A	D
NS3	DQ889261	1a	United States	Northern America						Q	F	Y		Q		R	A	D
NS3	DQ889262	1a	United States	Northern America						Q	F	Y		K		R	A	D
NS3	DQ889263	1a	United States	Northern America						Q	F	Y		K		R	A	D
NS3	DQ889264	1a	United States	Northern America						Q	F	Y		K		R	A	D
NS3	DQ889265	1a	United States	Northern America						Q	F	Y		Q		R	A	D
NS3	DQ889266	1a	United States	Northern America						Q	F	Y		K		R	A	D
NS3	DQ889267	1a	United States	Northern America						Q	F	Y		K		R	A	D
NS3	DQ889268	1a	United States	Northern America						Q	F	Y		?		R	A	D
NS3	DQ889269	1a	United States	Northern America						Q	F	Y		K		W	A	D
NS3	DQ889270	1a	United States	Northern America						Q	F	Y		K		R	A	D
NS3	DQ889271	1a	United States	Northern America						Q	F	Y		Q		R	A	D
NS3	DQ889272	1a	United States	Northern America						Q	F	Y		Q		R	A	D
NS3	DQ889273	1a	United States	Northern America						Q	F	Y		K		R	A	D
NS3	DQ889274	1a	United States	Northern America						Q	F	Y		Q		R	A	D
NS3	DQ889275	1a	United States	Northern America						Q	F	Y		K		R	A	D
NS3	DQ889276	1a	United States	Northern America						Q	F	Y		Q		R	A	D
NS3	DQ889277	1a	United States	Northern America						Q	F	Y		K		R	A	D
NS3	DQ889278	1a	United States	Northern America						Q	F	Y		K		K	A	D
NS3	DQ889279	1a	United States	Northern America						Q	F	Y		Q		R	A	D
NS3	DQ889280	1a	United States	Northern America						Q	F	Y		Q		R	A	D
NS3	DQ889281	1a	United States	Northern America						Q	F	Y		K		R	A	D
NS3	DQ889282	1a	United States	Northern America						Q	F	Y		Q		R	A	D
NS3	DQ889283	1a	United States	Northern America						Q	F	Y		Q		?	A	D
NS3	DQ889284	1a	United States	Northern America						Q	F	Y		Q		R	A	D
NS3	DQ889286	1a	United States	Northern America						Q	F	Y		Q		R	A	D
NS3	DQ889287	1a	United States	Northern America						Q	F	Y		Q		R	A	?
NS3	DQ889288	1a	United States	Northern America						Q	F	Y		K		R	A	D
NS3	DQ889289	1a	United States	Northern America						Q	F	Y		Q		R	A	D
NS3	DQ889290	1a	United States	Northern America						Q	F	Y		Q		R	A	D
NS3	DQ889291	1a	United States	Northern America						Q	F	Y		Q		R	A	D
NS3	DQ889292	1a	United States	Northern America						Q	F	Y		K		R	A	D
NS3	DQ889293	1a	United States	Northern America						Q	F	Y		Q		R	A	D
NS3	DQ889294	1a	United States	Northern America						Q	F	Y		K		R	A	D
NS3	DQ889295	1a	United States	Northern America						Q	F	Y		Q		R	A	D
NS3	DQ889296	1a	United States	Northern America						Q	F	Y		K		R	A	D
NS3	DQ889297	1a	United States	Northern America						Q	F	Y		Q		R	A	D
NS3	DQ889298	1a	United States	Northern America						Q	F	Y		Q		R	A	D
NS3	DQ889299	1a	United States	Northern America						Q	F	Y		K		R	A	D
NS3	DQ889300	1a	United States	Northern America						Q	F	Y		Q		R	A	D
NS3	DQ889301	1a	United States	Northern America						Q	F	Y		Q		R	A	D
NS3	DQ889302	1a	United States	Northern America						Q	F	Y		Q		R	A	D
NS3	DQ889303	1a	United States	Northern America						Q	F	Y		Q		R	A	D
NS3	DQ889304	1a	United States	Northern America						Q	F	Y		Q		R	A	D
NS3	DQ889305	1a	United States	Northern America						Q	F	Y		K		R	A	D
NS3	DQ889306	1a	United States	Northern America						Q	F	Y		K		R	A	D
NS3	DQ889307	1a	United States	Northern America						Q	F	Y		Q		R	A	D
NS3	DQ889308	1a	United States	Northern America						Q	F	Y		K		R	A	D
NS3	DQ889309	1a	United States	Northern America						Q	F	Y		Q		R	A	D
NS3	DQ889310	1a	United States	Northern America						Q	F	Y		K		R	A	D
NS3	DQ889311	1a	United States	Northern America						Q	F	Y		Q		R	A	D
NS3	DQ889312	1a	United States	Northern America						Q	F	Y		K		R	A	D
NS3	DQ889313	1a	United States	Northern America						Q	F	Y		Q		R	A	D
NS3	DQ889314	1a	United States	Northern America						?	F	Y		?		R	A	D
NS3	DQ889315	1a	United States	Northern America						Q	F	Y		K		R	A	D
NS3	DQ889316	1a	United States	Northern America						Q	F	Y		K		R	A	D
NS3	DQ889317	1a	United States	Northern America						Q	F	Y		K		R	A	D
NS3	DQ889318	1a	United States	Northern America						Q	F	Y		Q		R	A	D
NS3	DQ889319	1a	United States	Northern America						Q	F	Y		Q		R	A	D
NS3	DQ889320	1a	United States	Northern America						Q	F	Y		L		R	A	D
NS3	DQ889321	1a	United States	Northern America						Q	F	Y		K		R	A	D
NS3	EF032883	1a	United States	Northern America						Q	F	Y		K		R	A	D
NS3	EF032884	1a	United States	Northern America						Q	F	Y		K		R	A	D
NS3	EF032885	1a	United States	Northern America						Q	F	Y		K		R	A	D
NS3	EF032886	1a	Brazil	South America						Q	F	Y		Q		R	A	D
NS3	EF032887	1a	Brazil	South America						Q	F	Y		Q		R	A	D
NS3	EF032889	1a	Brazil	South America						Q	F	Y		Q		R	A	D
NS3	EF032890	1a	Brazil	South America						Q	F	Y		Q		R	A	D
NS3	EF032896	1a	Brazil	South America						Q	F	Y		Q		R	A	D
NS3	EF032898	1a	Brazil	South America						Q	F	Y		Q		R	A	D
NS3	EF032899	1a	Brazil	South America						Q	F	Y		Q		R	A	D
NS3	EF032900	1a	Brazil	South America						Q	F	Y		Q		R	A	D
NS3	EF139657	1a	Australia	Australia and New Zeland						Q	F	Y		Q		R	A	D
NS3	EF139658	1a	Australia	Australia and New Zeland						Q	F	Y		Q		R	A	D
NS3	EF139659	1a	Australia	Australia and New Zeland						Q	F	Y		Q		R	A	D
NS3	EF139666	1a	Australia	Australia and New Zeland						Q	F	Y		Q		R	A	D
NS3	EF139671	1a	Australia	Australia and New Zeland						Q	F	Y		Q		R	A	D
NS3	EF139673	1a	Australia	Australia and New Zeland						Q	F	?		Q		R	A	D
NS3	EF139676	1a	Australia	Australia and New Zeland						Q	F	Y		Q		R	A	D
NS3	EF139678	1a	Australia	Australia and New Zeland						Q	F	Y		Q		R	A	D
NS3	EF139681	1a	Australia	Australia and New Zeland						Q	F	Y		Q		R	?	D
NS3	EF139683	1a	Australia	Australia and New Zeland						Q	F	Y		Q		R	A	D
NS3	EF139688	1a	Australia	Australia and New Zeland						Q	F	Y		K		R	A	D
NS3	EF139695	1a	Australia	Australia and New Zeland						Q	F	Y		Q		R	A	D
NS3	EF139698	1a	Australia	Australia and New Zeland						Q	F	Y		Q		R	A	D
NS3	EF139707	1a	Switzerland	Western Europe						Q	F	Y		K		R	A	D
NS3	EF139710	1a	Switzerland	Western Europe						?	?	?		Q		R	A	D
NS3	EF139715	1a	Switzerland	Western Europe						Q	F	Y		Q		R	A	D
NS3	EF139719	1a	Switzerland	Western Europe						Q	F	Y		Q		R	A	D
NS3	EF139723	1a	Switzerland	Western Europe						Q	F	Y		Q		R	A	D
NS3	EF139725	1a	Switzerland	Western Europe						Q	F	Y		Q		R	A	D
NS3	EF139728	1a	Switzerland	Western Europe						Q	F	Y		Q		R	A	D
NS3	EF139729	1a	Switzerland	Western Europe						Q	F	Y		Q		R	A	D
NS3	EF139730	1a	Switzerland	Western Europe						H	F	Y		K		R	A	D
NS3	EF139735	1a	Switzerland	Western Europe						Q	F	Y		Q		R	A	D
NS3	EF139736	1a	Switzerland	Western Europe						Q	F	Y		K		R	A	D
NS3	EF139740	1a	Switzerland	Western Europe						Q	F	Y		Q		R	A	D
NS3	EF139741	1a	Switzerland	Western Europe						Q	F	Y		K		?	A	D
NS3	EF139746	1a	Switzerland	Western Europe						Q	F	Y		Q		R	A	?
NS3	EF139748	1a	Switzerland	Western Europe						Q	F	Y		K		R	A	D
NS3	EF139749	1a	Switzerland	Western Europe						Q	F	Y		Q		R	?	D
NS3	EF139754	1a	Switzerland	Western Europe						?	F	Y		Q		R	A	E
NS3	EF139759	1a	Australia	Australia and New Zeland						Q	F	Y		K		R	A	D
NS3	EF139760	1a	Australia	Australia and New Zeland						Q	F	Y		Q		R	A	D
NS3	EF139761	1a	Australia	Australia and New Zeland						Q	F	Y		Q		R	A	D
NS3	EF139762	1a	Australia	Australia and New Zeland						Q	F	Y		Q		R	A	D
NS3	EF139764	1a	Australia	Australia and New Zeland						?	F	Y		Q		R	A	D
NS3	EF139770	1a	Australia	Australia and New Zeland						Q	F	Y		Q		R	A	?
NS3	EF139773	1a	Australia	Australia and New Zeland						Q	F	Y		Q		R	A	D
NS3	EF173627	1a	Spain	Southern Europe						Q	F	Y		Q		R	A	D
NS3	EF173628	1a	Spain	Southern Europe						Q	F	Y		Q		R	A	D
NS3	EF173629	1a	Spain	Southern Europe						Q	F	Y		Q		R	A	D
NS3	EF173630	1a	Spain	Southern Europe						Q	F	Y		Q		R	A	D
NS3	EF173631	1a	Spain	Southern Europe						Q	F	Y		Q		R	A	D
NS3	EF173632	1a	Spain	Southern Europe						Q	F	Y		Q		R	A	D
NS3	EF173633	1a	Spain	Southern Europe						Q	F	Y		Q		R	A	D
NS3	EF173634	1a	Spain	Southern Europe						Q	F	Y		Q		R	A	D
NS3	EF173635	1a	Spain	Southern Europe						Q	F	Y		Q		R	A	D
NS3	EF173636	1a	Spain	Southern Europe						Q	F	Y		Q		R	A	D
NS3	EF173637	1a	Spain	Southern Europe						Q	F	Y		Q		R	A	D
NS3	EF173638	1a	Spain	Southern Europe						Q	F	Y		Q		R	A	D
NS3	EF173639	1a	Spain	Southern Europe						Q	F	Y		Q		R	A	D
NS3	EF173640	1a	Spain	Southern Europe						Q	F	Y		Q		R	A	D
NS3	EF173641	1a	Spain	Southern Europe						Q	F	Y		Q		R	A	D
NS3	EF173642	1a	Spain	Southern Europe						Q	F	Y		Q		R	A	D
NS3	EF173643	1a	Spain	Southern Europe						Q	F	Y		Q		R	A	D
NS3	EF173644	1a	Spain	Southern Europe						Q	F	Y		Q		R	A	D
NS3	EF173645	1a	Spain	Southern Europe						Q	F	Y		Q		R	A	D
NS3	EF173646	1a	Spain	Southern Europe						Q	F	Y		Q		R	A	D
NS3	EF173647	1a	Spain	Southern Europe						Q	F	Y		Q		R	A	D
NS3	EF173648	1a	Spain	Southern Europe						Q	F	Y		Q		R	A	D
NS3	EF173649	1a	Spain	Southern Europe						Q	F	Y		Q		R	A	D
NS3	EF173650	1a	Spain	Southern Europe						Q	F	Y		H		R	A	D
NS3	EF173651	1a	Spain	Southern Europe						Q	F	Y		Q		R	A	D
NS3	EF173652	1a	Spain	Southern Europe						Q	F	Y		Q		R	A	D
NS3	EF173653	1a	Spain	Southern Europe						Q	F	Y		Q		R	A	D
NS3	EF173654	1a	Spain	Southern Europe						Q	F	Y		Q		R	A	D
NS3	EF407411	1a	United States	Northern America						Q	F	Y		K		R	A	D
NS3	EF407412	1a	United States	Northern America						Q	F	Y		K		R	A	D
NS3	EF407413	1a	United States	Northern America						Q	F	Y		Q		R	A	D
NS3	EF407414	1a	United States	Northern America						Q	F	Y		K		R	A	D
NS3	EF407415	1a	United States	Northern America						Q	F	Y		Q		R	A	D
NS3	EF407416	1a	United States	Northern America						Q	F	Y		K		R	A	D
NS3	EF407417	1a	United States	Northern America						Q	F	Y		Q		R	A	D
NS3	EF407418	1a	United States	Northern America						Q	F	Y		Q		R	A	D
NS3	EF407419	1a	United States	Northern America						Q	F	Y		Q		R	A	D
NS3	EF407420	1a	United States	Northern America						Q	F	Y		K		R	A	D
NS3	EF407421	1a	United States	Northern America						Q	F	Y		K		R	A	D
NS3	EF407422	1a	United States	Northern America						Q	F	Y		K		R	A	D
NS3	EF407423	1a	United States	Northern America						Q	F	Y		K		R	A	D
NS3	EF407424	1a	United States	Northern America						H	F	Y		Q		R	A	D
NS3	EF407425	1a	United States	Northern America						Q	F	Y		K		R	A	D
NS3	EF407426	1a	United States	Northern America						Q	F	Y		K		R	A	D
NS3	EF407427	1a	United States	Northern America						Q	F	Y		Q		R	A	D
NS3	EF407428	1a	United States	Northern America						Q	F	Y		K		R	A	D
NS3	EF407429	1a	United States	Northern America						Q	F	Y		Q		R	A	D
NS3	EF407430	1a	United States	Northern America						Q	F	Y		K		R	A	D
NS3	EF407431	1a	United States	Northern America						Q	F	Y		R		R	A	D
NS3	EF407432	1a	United States	Northern America						Q	F	Y		K		R	A	D
NS3	EF407433	1a	United States	Northern America						Q	F	Y		K		R	A	D
NS3	EF407434	1a	United States	Northern America						Q	F	Y		Q		R	A	D
NS3	EF407435	1a	United States	Northern America						Q	F	Y		Q		R	A	D
NS3	EF407436	1a	United States	Northern America						Q	F	Y		Q		R	A	D
NS3	EF407437	1a	United States	Northern America						Q	F	Y		Q		R	A	D
NS3	EF407438	1a	United States	Northern America						Q	F	Y		K		R	A	D
NS3	EF407439	1a	United States	Northern America						Q	F	Y		Q		R	A	D
NS3	EF407440	1a	United States	Northern America						Q	F	Y		K		R	A	D
NS3	EF407441	1a	United States	Northern America						Q	F	Y		K		R	A	D
NS3	EF407442	1a	United States	Northern America						Q	F	Y		Q		R	A	D
NS3	EF407443	1a	United States	Northern America						Q	F	Y		K		R	A	D
NS3	EF407444	1a	United States	Northern America						Q	F	Y		K		R	A	D
NS3	EF407445	1a	United States	Northern America						Q	F	Y		K		R	A	D
NS3	EF407446	1a	United States	Northern America						Q	F	Y		K		R	A	D
NS3	EF407447	1a	United States	Northern America						Q	F	Y		K		R	A	D
NS3	EF407448	1a	United States	Northern America						Q	F	Y		K		R	A	D
NS3	EF407449	1a	United States	Northern America						Q	F	Y		Q		R	A	D
NS3	EF407450	1a	United States	Northern America						Q	F	Y		K		R	A	D
NS3	EF407451	1a	United States	Northern America						Q	F	Y		K		R	A	D
NS3	EF407452	1a	United States	Northern America						Q	F	Y		K		R	A	D
NS3	EF407453	1a	United States	Northern America						Q	F	Y		K		R	A	D
NS3	EF407454	1a	United States	Northern America						Q	F	Y		Q		R	A	D
NS3	EF407455	1a	United States	Northern America						Q	F	Y		K		R	A	D
NS3	EF407456	1a	United States	Northern America						Q	F	Y		Q		R	A	D
NS3	EF407457	1a	United States	Northern America						Q	F	Y		Q		R	A	D
NS3	EF621489	1a	United States	Northern America						Q	F	Y		K		R	A	D
NS3	EU155213	1a	United States	Northern America						Q	F	Y		Q		R	A	D
NS3	EU155214	1a	United States	Northern America						Q	F	Y		Q		R	A	D
NS3	EU155215	1a	United States	Northern America						Q	F	Y		K		R	A	D
NS3	EU155216	1a	United States	Northern America						Q	F	Y		K		R	A	D
NS3	EU155233	1a	United States	Northern America						Q	F	Y		Q		R	A	D
NS3	EU155236	1a	United States	Northern America						Q	F	Y		Q		R	A	D
NS3	EU155237	1a	United States	Northern America						Q	F	Y		K		R	A	D
NS3	EU155238	1a	United States	Northern America						Q	F	Y		K		R	A	D
NS3	EU155239	1a	United States	Northern America						Q	F	Y		K		R	A	D
NS3	EU155240	1a	United States	Northern America						Q	F	Y		Q		R	A	D
NS3	EU155241	1a	United States	Northern America						Q	F	Y		K		R	A	D
NS3	EU155242	1a	United States	Northern America						Q	F	Y		Q		R	A	D
NS3	EU155243	1a	United States	Northern America						Q	F	Y		Q		R	A	D
NS3	EU155244	1a	United States	Northern America						Q	F	Y		K		R	A	D
NS3	EU155245	1a	United States	Northern America						Q	F	Y		N		R	A	D
NS3	EU155246	1a	United States	Northern America						Q	F	Y		K		R	A	D
NS3	EU155247	1a	United States	Northern America						Q	F	Y		Q		R	A	D
NS3	EU155248	1a	United States	Northern America						Q	F	Y		Q		R	A	D
NS3	EU155249	1a	United States	Northern America						Q	F	Y		Q		R	A	D
NS3	EU155250	1a	United States	Northern America						Q	F	Y		K		R	A	D
NS3	EU155251	1a	United States	Northern America						Q	F	Y		K		R	A	D
NS3	EU155252	1a	United States	Northern America						Q	F	Y		K		R	A	D
NS3	EU155265	1a	United States	Northern America						Q	F	Y		Q		R	A	D
NS3	EU155266	1a	United States	Northern America						Q	F	Y		K		R	A	D
NS3	EU155267	1a	United States	Northern America						Q	F	Y		K		R	A	D
NS3	EU155268	1a	United States	Northern America						Q	F	Y		Q		R	A	D
NS3	EU155269	1a	United States	Northern America						Q	F	Y		Q		R	A	D
NS3	EU155270	1a	United States	Northern America						Q	F	Y		K		R	A	D
NS3	EU155271	1a	United States	Northern America						Q	F	Y		K		R	A	D
NS3	EU155272	1a	United States	Northern America						Q	F	Y		Q		R	A	D
NS3	EU155273	1a	United States	Northern America						Q	F	Y		Q		R	A	D
NS3	EU155274	1a	United States	Northern America						Q	F	Y		K		R	A	D
NS3	EU155275	1a	United States	Northern America						Q	F	Y		Q		R	A	D
NS3	EU155276	1a	United States	Northern America						Q	F	Y		Q		R	A	D
NS3	EU155277	1a	United States	Northern America						H	F	Y		Q		R	A	D
NS3	EU155278	1a	United States	Northern America						Q	F	Y		Q		R	A	D
NS3	EU155282	1a	United States	Northern America						Q	F	Y		Q		R	A	D
NS3	EU155283	1a	United States	Northern America						Q	F	Y		Q		R	A	D
NS3	EU155284	1a	United States	Northern America						Q	F	Y		K		R	A	D
NS3	EU155285	1a	United States	Northern America						Q	F	Y		K		R	A	D
NS3	EU155286	1a	United States	Northern America						Q	F	Y		K		R	A	D
NS3	EU155287	1a	United States	Northern America						Q	F	Y		K		R	A	D
NS3	EU155288	1a	United States	Northern America						Q	F	Y		Q		R	A	D
NS3	EU155289	1a	United States	Northern America						Q	F	Y		Q		R	A	D
NS3	EU155290	1a	United States	Northern America						Q	F	Y		K		R	A	D
NS3	EU155291	1a	United States	Northern America						Q	F	Y		Q		R	A	D
NS3	EU155292	1a	United States	Northern America						Q	F	Y		Q		R	A	D
NS3	EU155293	1a	United States	Northern America						Q	F	Y		K		R	A	D
NS3	EU155294	1a	United States	Northern America						Q	F	Y		Q		R	A	D
NS3	EU155295	1a	United States	Northern America						Q	F	Y		Q		R	A	D
NS3	EU155296	1a	United States	Northern America						Q	F	Y		Q		R	A	D
NS3	EU155297	1a	United States	Northern America						Q	F	Y		Q		R	A	D
NS3	EU155298	1a	United States	Northern America						Q	F	Y		Q		R	A	D
NS3	EU155299	1a	United States	Northern America						Q	F	Y		K		R	A	D
NS3	EU155309	1a	United States	Northern America						Q	F	Y		L		R	A	D
NS3	EU155310	1a	United States	Northern America						Q	F	Y		K		R	A	D
NS3	EU155311	1a	United States	Northern America						Q	F	Y		K		R	A	D
NS3	EU155312	1a	United States	Northern America						Q	F	Y		K		R	A	D
NS3	EU155313	1a	United States	Northern America						Q	F	Y		K		R	A	D
NS3	EU155314	1a	United States	Northern America						Q	F	Y		Q		R	A	D
NS3	EU155319	1a	United States	Northern America						Q	F	Y		Q		R	A	D
NS3	EU155320	1a	United States	Northern America						Q	F	Y		Q		R	A	D
NS3	EU155321	1a	United States	Northern America						Q	F	Y		Q		R	A	D
NS3	EU155322	1a	United States	Northern America						Q	F	Y		Q		R	A	D
NS3	EU155323	1a	United States	Northern America						Q	F	Y		Q		R	A	D
NS3	EU155338	1a	United States	Northern America						Q	F	Y		Q		R	A	D
NS3	EU155339	1a	United States	Northern America						Q	F	Y		K		R	A	D
NS3	EU155340	1a	United States	Northern America						Q	F	Y		K		R	A	D
NS3	EU155341	1a	United States	Northern America						Q	F	Y		Q		R	A	D
NS3	EU155342	1a	United States	Northern America						Q	F	Y		K		R	A	D
NS3	EU155343	1a	United States	Northern America						Q	F	Y		Q		R	A	D
NS3	EU155344	1a	United States	Northern America						Q	F	Y		K		R	A	D
NS3	EU155345	1a	Switzerland	Western Europe						Q	F	Y		Q		R	A	D
NS3	EU155346	1a	Switzerland	Western Europe						Q	F	Y		Q		R	A	D
NS3	EU155347	1a	Switzerland	Western Europe						Q	F	Y		Q		R	A	D
NS3	EU155348	1a	Switzerland	Western Europe						Q	F	Y		Q		R	A	D
NS3	EU155349	1a	Switzerland	Western Europe						Q	F	Y		Q		R	A	D
NS3	EU155350	1a	Switzerland	Western Europe						Q	F	Y		Q		R	A	D
NS3	EU155351	1a	Switzerland	Western Europe						Q	F	Y		Q		R	A	D
NS3	EU155352	1a	Switzerland	Western Europe						Q	F	Y		Q		R	A	D
NS3	EU155353	1a	Switzerland	Western Europe						Q	F	Y		Q		R	A	D
NS3	EU155354	1a	Switzerland	Western Europe						Q	F	Y		K		R	A	D
NS3	EU155355	1a	Switzerland	Western Europe						Q	F	Y		Q		R	A	D
NS3	EU155378	1a	Germany	Western Europe						Q	F	Y		K		R	A	D
NS3	EU155379	1a	Germany	Western Europe						Q	F	Y		K		R	A	D
NS3	EU155380	1a	Germany	Western Europe						Q	F	Y		Q		R	A	D
NS3	EU234063	1a	United States	Northern America						Q	F	Y		Q		R	A	D
NS3	EU234064	1a	United States	Northern America						Q	F	Y		Q		R	A	D
NS3	EU234065	1a	United States	Northern America						Q	F	Y		Q		R	A	D
NS3	EU239713	1a	United States	Northern America						Q	F	Y		Q		R	A	D
NS3	EU239715	1a	United States	Northern America						Q	F	Y		Q		R	A	D
NS3	EU239716	1a	United States	Northern America						Q	F	Y		K		R	A	D
NS3	EU250017	1a	United States	Northern America						Q	F	Y		Q		R	A	D
NS3	EU255927	1a	Switzerland	Western Europe						Q	F	Y		Q		R	A	D
NS3	EU255928	1a	Switzerland	Western Europe						Q	F	Y		Q		R	A	D
NS3	EU255929	1a	Switzerland	Western Europe						Q	F	Y		Q		R	A	D
NS3	EU255930	1a	Switzerland	Western Europe						Q	F	Y		Q		R	A	D
NS3	EU255931	1a	United States	Northern America						Q	F	Y		K		R	A	D
NS3	EU255932	1a	United States	Northern America						Q	F	Y		K		R	A	D
NS3	EU255933	1a	United States	Northern America						Q	F	Y		Q		R	A	D
NS3	EU255934	1a	United States	Northern America						Q	F	Y		Q		R	A	D
NS3	EU255935	1a	United States	Northern America						Q	F	Y		K		R	A	D
NS3	EU255936	1a	United States	Northern America						Q	F	Y		K		R	A	D
NS3	EU255937	1a	United States	Northern America						Q	F	Y		Q		R	A	D
NS3	EU255938	1a	United States	Northern America						Q	F	Y		Q		R	A	D
NS3	EU255939	1a	United States	Northern America						Q	F	Y		Q		R	A	D
NS3	EU255940	1a	United States	Northern America						Q	F	Y		Q		R	A	D
NS3	EU255941	1a	United States	Northern America						Q	F	Y		Q		R	A	D
NS3	EU255942	1a	United States	Northern America						Q	F	Y		K		R	A	D
NS3	EU255943	1a	Switzerland	Western Europe						Q	F	Y		Q		R	A	D
NS3	EU255944	1a	Switzerland	Western Europe						Q	F	Y		Q		R	A	D
NS3	EU255945	1a	Switzerland	Western Europe						Q	F	Y		Q		R	A	D
NS3	EU255946	1a	Switzerland	Western Europe						Q	F	Y		Q		R	A	D
NS3	EU255947	1a	Switzerland	Western Europe						Q	F	Y		Q		R	A	D
NS3	EU255948	1a	Switzerland	Western Europe						Q	F	Y		Q		R	A	D
NS3	EU255949	1a	Switzerland	Western Europe						Q	F	Y		Q		R	A	D
NS3	EU255950	1a	Switzerland	Western Europe						Q	F	Y		Q		R	A	D
NS3	EU255951	1a	Switzerland	Western Europe						Q	F	Y		Q		R	A	D
NS3	EU255952	1a	Switzerland	Western Europe						Q	F	Y		Q		R	A	D
NS3	EU255953	1a	Switzerland	Western Europe						Q	F	Y		K		R	A	D
NS3	EU255954	1a	Switzerland	Western Europe						Q	F	Y		Q		R	A	D
NS3	EU255955	1a	Switzerland	Western Europe						Q	F	Y		Q		R	A	D
NS3	EU255956	1a	Switzerland	Western Europe						Q	F	Y		K		R	A	D
NS3	EU255957	1a	Switzerland	Western Europe						Q	F	Y		Q		R	A	D
NS3	EU255958	1a	Switzerland	Western Europe						Q	F	Y		K		R	A	D
NS3	EU255959	1a	Switzerland	Western Europe						Q	F	Y		Q		R	A	D
NS3	EU255963	1a	United States	Northern America						Q	F	Y		K		R	A	D
NS3	EU255964	1a	United States	Northern America						Q	F	Y		Q		R	A	D
NS3	EU255965	1a	United States	Northern America						Q	F	Y		K		R	A	D
NS3	EU255966	1a	United States	Northern America						Q	F	Y		Q		R	A	D
NS3	EU255967	1a	United States	Northern America						Q	F	Y		K		R	A	D
NS3	EU255968	1a	United States	Northern America						Q	F	Y		K		R	A	D
NS3	EU255969	1a	United States	Northern America						Q	F	Y		Q		R	A	D
NS3	EU255970	1a	United States	Northern America						Q	F	Y		Q		R	A	D
NS3	EU255971	1a	United States	Northern America						Q	F	Y		Q		R	A	D
NS3	EU255973	1a	United States	Northern America						Q	F	Y		Q		R	A	D
NS3	EU255974	1a	United States	Northern America						Q	F	Y		K		R	A	D
NS3	EU255975	1a	United States	Northern America						Q	F	Y		Q		R	A	D
NS3	EU255976	1a	United States	Northern America						Q	F	Y		Q		R	A	D
NS3	EU255977	1a	United States	Northern America						Q	F	Y		K		R	A	D
NS3	EU255978	1a	United States	Northern America						Q	F	Y		K		R	A	D
NS3	EU255979	1a	United States	Northern America						Q	F	Y		Q		R	A	D
NS3	EU255980	1a	United States	Northern America						Q	F	Y		Q		R	A	D
NS3	EU255981	1a	United States	Northern America						Q	F	Y		K		R	A	D
NS3	EU255982	1a	United States	Northern America						Q	F	Y		Q		R	A	D
NS3	EU255983	1a	United States	Northern America						Q	F	Y		Q		R	A	D
NS3	EU255984	1a	United States	Northern America						Q	F	Y		Q		R	A	D
NS3	EU255985	1a	United States	Northern America						Q	F	Y		Q		R	A	D
NS3	EU255986	1a	United States	Northern America						Q	F	Y		Q		R	A	D
NS3	EU255987	1a	United States	Northern America						Q	F	Y		Q		R	A	D
NS3	EU255988	1a	United States	Northern America						Q	F	Y		K		R	A	D
NS3	EU255989	1a	United States	Northern America						Q	F	Y		Q		R	A	D
NS3	EU255990	1a	United States	Northern America						Q	F	Y		K		R	A	D
NS3	EU255991	1a	United States	Northern America						Q	F	Y		Q		R	A	D
NS3	EU255992	1a	United States	Northern America						Q	F	Y		K		R	A	D
NS3	EU255993	1a	United States	Northern America						Q	F	Y		Q		R	A	D
NS3	EU255994	1a	United States	Northern America						Q	F	Y		K		R	A	D
NS3	EU255995	1a	United States	Northern America						Q	F	Y		Q		R	A	D
NS3	EU255996	1a	United States	Northern America						Q	F	Y		Q		R	A	D
NS3	EU255997	1a	United States	Northern America						Q	F	Y		K		R	A	D
NS3	EU255998	1a	United States	Northern America						Q	F	Y		K		R	A	D
NS3	EU255999	1a	United States	Northern America						Q	F	Y		Q		R	A	D
NS3	EU256002	1a	United States	Northern America						H	F	Y		K		R	A	D
NS3	EU256003	1a	United States	Northern America						Q	F	Y		K		R	A	D
NS3	EU256004	1a	United States	Northern America						Q	F	Y		Q		R	A	D
NS3	EU256005	1a	United States	Northern America						Q	F	Y		Q		R	A	D
NS3	EU256006	1a	United States	Northern America						Q	F	Y		Q		R	A	D
NS3	EU256007	1a	United States	Northern America						Q	F	Y		L		R	A	D
NS3	EU256008	1a	United States	Northern America						Q	F	Y		Q		R	A	D
NS3	EU256009	1a	United States	Northern America						Q	F	Y		Q		R	A	D
NS3	EU256010	1a	United States	Northern America						Q	F	Y		Q		R	A	D
NS3	EU256011	1a	United States	Northern America						Q	F	Y		Q		R	A	D
NS3	EU256012	1a	United States	Northern America						Q	F	Y		K		R	A	D
NS3	EU256013	1a	United States	Northern America						Q	F	Y		K		R	A	D
NS3	EU256014	1a	United States	Northern America						Q	F	Y		K		R	A	D
NS3	EU256015	1a	United States	Northern America						Q	F	Y		Q		R	A	D
NS3	EU256016	1a	United States	Northern America						Q	F	Y		Q		K	A	D
NS3	EU256017	1a	United States	Northern America						Q	F	Y		K		R	A	D
NS3	EU256018	1a	United States	Northern America						Q	F	Y		K		R	A	D
NS3	EU256019	1a	United States	Northern America						Q	F	Y		Q		R	A	D
NS3	EU256020	1a	United States	Northern America						Q	F	Y		Q		R	A	D
NS3	EU256021	1a	United States	Northern America						Q	F	Y		Q		R	A	D
NS3	EU256022	1a	United States	Northern America						Q	F	Y		Q		R	A	D
NS3	EU256023	1a	United States	Northern America						Q	F	Y		Q		R	A	D
NS3	EU256024	1a	United States	Northern America						Q	F	Y		Q		R	A	D
NS3	EU256025	1a	United States	Northern America						Q	F	Y		Q		R	A	D
NS3	EU256026	1a	United States	Northern America						Q	F	Y		Q		R	A	D
NS3	EU256027	1a	United States	Northern America						Q	F	Y		K		R	A	D
NS3	EU256028	1a	United States	Northern America						Q	F	Y		Q		R	A	D
NS3	EU256029	1a	United States	Northern America						Q	F	Y		Q		R	A	D
NS3	EU256030	1a	United States	Northern America						Q	F	Y		K		R	A	D
NS3	EU256031	1a	United States	Northern America						Q	F	Y		K		R	A	D
NS3	EU256032	1a	United States	Northern America						Q	F	Y		Q		R	A	D
NS3	EU256033	1a	United States	Northern America						Q	F	Y		Q		R	A	D
NS3	EU256034	1a	United States	Northern America						Q	F	Y		Q		R	A	D
NS3	EU256035	1a	United States	Northern America						Q	F	Y		K		R	A	D
NS3	EU256036	1a	United States	Northern America						Q	F	Y		Q		R	A	D
NS3	EU256037	1a	United States	Northern America						Q	F	Y		K		R	A	D
NS3	EU256038	1a	United States	Northern America						Q	F	Y		K		R	A	D
NS3	EU256039	1a	United States	Northern America						Q	F	Y		Q		R	A	D
NS3	EU256040	1a	United States	Northern America						Q	F	Y		K		R	A	D
NS3	EU256041	1a	United States	Northern America						Q	F	Y		K		R	A	D
NS3	EU256042	1a	United States	Northern America						Q	F	Y		N		R	A	D
NS3	EU256043	1a	United States	Northern America						Q	F	Y		Q		R	A	D
NS3	EU256044	1a	United States	Northern America						Q	F	Y		K		R	A	D
NS3	EU256046	1a	United States	Northern America						Q	F	Y		Q		R	A	D
NS3	EU256047	1a	United States	Northern America						Q	F	Y		K		R	A	D
NS3	EU256048	1a	United States	Northern America						Q	F	Y		K		R	A	D
NS3	EU256049	1a	United States	Northern America						Q	F	Y		Q		R	A	D
NS3	EU256050	1a	United States	Northern America						Q	F	Y		K		R	A	D
NS3	EU256051	1a	United States	Northern America						Q	F	Y		Q		R	A	D
NS3	EU256052	1a	United States	Northern America						Q	F	Y		K		R	A	D
NS3	EU256053	1a	United States	Northern America						Q	F	Y		Q		R	A	D
NS3	EU256055	1a	United States	Northern America						Q	F	Y		Q		R	A	D
NS3	EU256056	1a	United States	Northern America						Q	F	Y		Q		R	A	D
NS3	EU256057	1a	United States	Northern America						Q	F	Y		Q		R	A	D
NS3	EU256058	1a	United States	Northern America						Q	F	Y		K		R	A	D
NS3	EU256060	1a	United States	Northern America						Q	F	Y		K		R	A	D
NS3	EU256067	1a	United States	Northern America						Q	F	Y		K		R	A	D
NS3	EU256068	1a	United States	Northern America						Q	F	Y		Q		R	A	D
NS3	EU256069	1a	Switzerland	Western Europe						Q	F	Y		Q		R	A	D
NS3	EU256070	1a	Switzerland	Western Europe						Q	F	Y		K		R	A	D
NS3	EU256071	1a	Switzerland	Western Europe						Q	F	Y		Q		R	A	D
NS3	EU256072	1a	Switzerland	Western Europe						Q	F	Y		Q		R	A	D
NS3	EU256073	1a	Switzerland	Western Europe						Q	F	Y		Q		R	A	D
NS3	EU256074	1a	Switzerland	Western Europe						Q	F	Y		Q		R	A	D
NS3	EU256086	1a	United States	Northern America						Q	F	Y		Q		R	A	D
NS3	EU256087	1a	United States	Northern America						Q	F	Y		K		R	A	D
NS3	EU256094	1a	United States	Northern America						Q	F	Y		K		R	A	D
NS3	EU256095	1a	United States	Northern America						Q	F	Y		K		R	A	D
NS3	EU256096	1a	United States	Northern America						Q	F	Y		K		R	A	D
NS3	EU256097	1a	United States	Northern America						Q	F	Y		Q		R	A	D
NS3	EU256104	1a	United States	Northern America						H	F	Y		Q		R	A	D
NS3	EU256105	1a	United States	Northern America						Q	F	Y		K		R	A	D
NS3	EU256106	1a	Germany	Western Europe						Q	F	Y		Q		R	A	D
NS3	EU256107	1a	Germany	Western Europe						Q	F	Y		Q		R	A	E
NS3	EU260395	1a	United States	Northern America						Q	F	Y		Q		R	A	D
NS3	EU260396	1a	United States	Northern America						Q	F	Y		K		R	A	D
NS3	EU362876	1a	United States	Northern America						Q	F	Y		K		R	A	D
NS3	EU362877	1a	United States	Northern America						Q	F	Y		K		R	A	D
NS3	EU362878	1a	United States	Northern America						Q	F	Y		Q		R	A	D
NS3	EU362879	1a	United States	Northern America						Q	F	Y		K		R	A	D
NS3	EU362880	1a	United States	Northern America						Q	F	Y		Q		R	A	D
NS3	EU362881	1a	United States	Northern America						Q	F	Y		Q		R	A	D
NS3	EU362882	1a	United States	Northern America						Q	F	Y		Q		R	A	D
NS3	EU362883	1a	United States	Northern America						Q	F	Y		Q		R	A	D
NS3	EU362884	1a	United States	Northern America						Q	F	Y		K		R	A	D
NS3	EU362885	1a	United States	Northern America						Q	F	Y		K		R	A	D
NS3	EU362886	1a	United States	Northern America						Q	F	Y		Q		R	A	D
NS3	EU362887	1a	United States	Northern America						Q	F	Y		K		R	A	D
NS3	EU362888	1a	United States	Northern America						Q	F	Y		Q		R	A	D
NS3	EU362889	1a	United States	Northern America						Q	F	Y		K		R	A	D
NS3	EU362890	1a	United States	Northern America						Q	F	Y		K		R	A	D
NS3	EU362891	1a	United States	Northern America						Q	F	Y		K		R	A	D
NS3	EU362892	1a	United States	Northern America						Q	F	Y		K		R	A	D
NS3	EU362893	1a	United States	Northern America						Q	F	Y		Q		R	A	D
NS3	EU362894	1a	United States	Northern America						Q	F	Y		K		R	A	D
NS3	EU362895	1a	United States	Northern America						Q	F	Y		Q		R	A	D
NS3	EU362896	1a	United States	Northern America						Q	F	Y		K		R	A	D
NS3	EU362897	1a	United States	Northern America						Q	F	Y		K		R	A	D
NS3	EU362898	1a	United States	Northern America						Q	F	Y		Q		R	A	D
NS3	EU362899	1a	United States	Northern America						Q	F	Y		K		R	A	D
NS3	EU362900	1a	United States	Northern America						Q	F	Y		Q		R	A	D
NS3	EU362901	1a	United States	Northern America						Q	F	Y		Q		R	A	D
NS3	EU362902	1a	United States	Northern America						Q	F	Y		Q		R	A	D
NS3	EU362903	1a	United States	Northern America						Q	F	Y		Q		R	A	D
NS3	EU362904	1a	United States	Northern America						Q	F	Y		K		R	A	D
NS3	EU362905	1a	United States	Northern America						Q	F	Y		Q		R	A	D
NS3	EU362906	1a	United States	Northern America						Q	F	Y		K		R	A	D
NS3	EU362907	1a	United States	Northern America						Q	F	Y		K		R	A	D
NS3	EU362908	1a	United States	Northern America						Q	F	Y		K		R	A	D
NS3	EU362909	1a	United States	Northern America						Q	F	Y		Q		R	A	D
NS3	EU362910	1a	United States	Northern America						Q	F	Y		K		R	A	D
NS3	EU362911	1a	United States	Northern America						Q	F	Y		Q		R	A	D
NS3	EU482831	1a	Germany	Western Europe						Q	F	Y		Q		R	A	D
NS3	EU482832	1a	Germany	Western Europe						Q	F	Y		Q		R	A	D
NS3	EU482834	1a	United States	Northern America						Q	F	Y		Q		R	A	D
NS3	EU482835	1a	United States	Northern America						Q	F	Y		Q		R	A	D
NS3	EU482836	1a	United States	Northern America						Q	F	Y		K		R	A	D
NS3	EU482837	1a	United States	Northern America						Q	F	Y		K		R	A	D
NS3	EU482838	1a	United States	Northern America						Q	F	Y		K		R	A	D
NS3	EU482840	1a	United States	Northern America						Q	F	Y		Q		R	A	D
NS3	EU482841	1a	United States	Northern America						Q	F	Y		K		R	A	D
NS3	EU482842	1a	United States	Northern America						Q	F	Y		Q		R	A	D
NS3	EU482843	1a	United States	Northern America						Q	F	Y		K		R	A	D
NS3	EU482844	1a	United States	Northern America						Q	F	Y		Q		R	A	D
NS3	EU482845	1a	United States	Northern America						Q	F	Y		K		R	A	D
NS3	EU482846	1a	United States	Northern America						Q	F	Y		K		R	A	D
NS3	EU482847	1a	United States	Northern America						Q	F	Y		Q		R	A	D
NS3	EU482848	1a	United States	Northern America						Q	F	Y		K		R	A	D
NS3	EU482850	1a	United States	Northern America						Q	F	Y		Q		R	A	D
NS3	EU482852	1a	United States	Northern America						Q	F	Y		K		R	A	D
NS3	EU482853	1a	Switzerland	Western Europe						Q	F	Y		Q		R	A	D
NS3	EU482854	1a	Switzerland	Western Europe						H	F	Y		Q		R	A	D
NS3	EU482855	1a	Switzerland	Western Europe						Q	F	Y		Q		R	A	D
NS3	EU482856	1a	Switzerland	Western Europe						Q	F	Y		K		R	A	D
NS3	EU482857	1a	Switzerland	Western Europe						Q	F	Y		Q		R	A	D
NS3	EU482858	1a	Switzerland	Western Europe						Q	F	Y		Q		R	A	D
NS3	EU482861	1a	United States	Northern America						Q	F	Y		K		R	A	D
NS3	EU482862	1a	United States	Northern America						Q	F	Y		K		R	A	D
NS3	EU482863	1a	United States	Northern America						Q	F	Y		Q		R	A	D
NS3	EU482864	1a	United States	Northern America						Q	F	Y		K		R	A	D
NS3	EU482865	1a	United States	Northern America						Q	F	Y		K		R	A	D
NS3	EU482866	1a	United States	Northern America						Q	F	Y		K		R	A	D
NS3	EU482867	1a	United States	Northern America						Q	F	Y		Q		R	A	D
NS3	EU482868	1a	United States	Northern America						Q	F	Y		K		R	A	D
NS3	EU482869	1a	United States	Northern America						Q	F	Y		Q		R	A	D
NS3	EU482870	1a	United States	Northern America						Q	F	Y		K		R	A	D
NS3	EU482871	1a	United States	Northern America						Q	F	Y		Q		R	A	D
NS3	EU482872	1a	Switzerland	Western Europe						Q	F	Y		Q		R	A	D
NS3	EU482873	1a	Germany	Western Europe						Q	F	Y		Q		K	A	D
NS3	EU482876	1a	United States	Northern America						Q	F	Y		Q		R	A	D
NS3	EU482878	1a	United States	Northern America						Q	F	Y		K		R	A	D
NS3	EU482882	1a	United States	Northern America						Q	F	Y		K		R	A	D
NS3	EU482884	1a	United States	Northern America						Q	F	Y		Q		R	A	D
NS3	EU482887	1a	United States	Northern America						Q	F	Y		K		R	A	D
NS3	EU482889	1a	United States	Northern America						Q	F	Y		K		R	A	D
NS3	EU529676	1a	United States	Northern America						Q	F	Y		Q		R	A	D
NS3	EU529677	1a	United States	Northern America						Q	F	Y		Q		R	A	D
NS3	EU529678	1a	United States	Northern America						Q	F	Y		Q		R	A	D
NS3	EU529679	1a	United States	Northern America						Q	F	Y		K		R	A	D
NS3	EU529680	1a	United States	Northern America						Q	F	Y		Q		R	A	D
NS3	EU529681	1a	Switzerland	Western Europe						Q	F	Y		Q		R	A	D
NS3	EU569722	1a	United States	Northern America						Q	F	Y		Q		R	A	D
NS3	EU569723	1a	United States	Northern America						Q	F	Y		Q		R	A	D
NS3	EU595697	1a	United States	Northern America						Q	F	Y		Q		R	A	D
NS3	EU595698	1a	United States	Northern America						Q	F	Y		Q		R	A	D
NS3	EU595699	1a	United States	Northern America						Q	F	Y		Q		R	A	D
NS3	EU622930	1a	United States	Northern America						Q	F	Y		Q		R	A	D
NS3	EU660383	1a	United States	Northern America						Q	F	Y		Q		R	A	D
NS3	EU660384	1a	United States	Northern America						Q	F	Y		Q		R	A	D
NS3	EU660385	1a	Switzerland	Western Europe						Q	F	Y		Q		R	A	D
NS3	EU660387	1a	United States	Northern America						Q	F	Y		Q		R	A	D
NS3	EU677247	1a	United States	Northern America						Q	F	Y		Q		R	A	D
NS3	EU677248	1a	United States	Northern America						Q	F	Y		Q		R	A	D
NS3	EU677249	1a	United States	Northern America						Q	F	Y		Q		R	A	D
NS3	EU677250	1a	United States	Northern America						Q	S	Y		Q		R	A	D
NS3	EU677251	1a	United States	Northern America						Q	F	Y		Q		R	A	D
NS3	EU677252	1a	United States	Northern America						Q	F	Y		Q		R	A	D
NS3	EU677253	1a	United States	Northern America						Q	F	Y		Q		R	A	D
NS3	EU677254	1a	United States	Northern America						Q	F	Y		Q		R	A	D
NS3	EU677255	1a	United States	Northern America						Q	F	Y		Q		R	A	D
NS3	EU677256	1a	United States	Northern America						Q	F	Y		Q		R	A	D
NS3	EU677257	1a	United States	Northern America						Q	F	Y		Q		R	A	G
NS3	EU677258	1a	United States	Northern America						Q	F	Y		Q		R	A	D
NS3	EU687193	1a	Germany	Western Europe						Q	F	Y		Q		R	A	D
NS3	EU687194	1a	Germany	Western Europe						Q	F	Y		Q		R	A	D
NS3	EU687195	1a	Germany	Western Europe						Q	F	Y		Q		R	A	D
NS3	EU781746	1a	United States	Northern America						Q	F	Y		K		R	A	D
NS3	EU781747	1a	United States	Northern America						Q	F	Y		K		R	A	D
NS3	EU781748	1a	United States	Northern America						Q	F	Y		Q		R	A	D
NS3	EU781749	1a	United States	Northern America						Q	F	Y		Q		R	A	D
NS3	EU781750	1a	United States	Northern America						Q	F	Y		Q		R	A	D
NS3	EU781751	1a	United States	Northern America						Q	F	Y		K		R	A	D
NS3	EU781752	1a	United States	Northern America						Q	F	Y		Q		R	A	D
NS3	EU781753	1a	United States	Northern America						Q	F	Y		Q		R	A	D
NS3	EU781754	1a	United States	Northern America						Q	F	Y		Q		R	A	D
NS3	EU781755	1a	United States	Northern America						Q	F	Y		K		R	A	D
NS3	EU781756	1a	United States	Northern America						Q	F	Y		K		R	A	D
NS3	EU781757	1a	United States	Northern America						Q	F	Y		Q		R	A	D
NS3	EU781758	1a	United States	Northern America						Q	F	Y		K		R	A	D
NS3	EU781759	1a	United States	Northern America						Q	F	Y		Q		R	A	D
NS3	EU781760	1a	United States	Northern America						Q	F	Y		K		R	A	D
NS3	EU781761	1a	United States	Northern America						Q	F	Y		K		R	A	D
NS3	EU781762	1a	United States	Northern America						Q	F	Y		K		R	A	D
NS3	EU781763	1a	United States	Northern America						Q	F	Y		Q		R	A	D
NS3	EU781764	1a	United States	Northern America						Q	F	Y		Q		R	A	D
NS3	EU781765	1a	United States	Northern America						Q	F	Y		Q		R	A	D
NS3	EU781766	1a	United States	Northern America						Q	F	Y		Q		R	A	D
NS3	EU781767	1a	United States	Northern America						Q	F	Y		Q		R	A	D
NS3	EU781768	1a	United States	Northern America						Q	F	Y		Q		R	A	D
NS3	EU781769	1a	United States	Northern America						Q	F	Y		L		R	A	D
NS3	EU781770	1a	United States	Northern America						Q	F	Y		K		R	A	D
NS3	EU781771	1a	United States	Northern America						Q	F	Y		Q		R	A	D
NS3	EU781772	1a	United States	Northern America						Q	F	Y		K		R	A	D
NS3	EU781773	1a	United States	Northern America						Q	F	Y		K		R	A	D
NS3	EU781774	1a	United States	Northern America						Q	F	Y		Q		R	A	D
NS3	EU781775	1a	United States	Northern America						Q	F	Y		Q		R	A	D
NS3	EU781776	1a	United States	Northern America						Q	F	Y		K		R	A	D
NS3	EU781777	1a	United States	Northern America						Q	F	Y		K		R	A	D
NS3	EU781778	1a	United States	Northern America						Q	F	Y		Q		R	A	D
NS3	EU781779	1a	United States	Northern America						Q	F	Y		Q		R	A	D
NS3	EU781780	1a	United States	Northern America						Q	F	Y		Q		R	A	D
NS3	EU781781	1a	United States	Northern America						Q	F	Y		Q		R	A	D
NS3	EU781782	1a	United States	Northern America						Q	F	Y		K		R	A	D
NS3	EU781783	1a	United States	Northern America						Q	F	Y		K		R	A	D
NS3	EU781784	1a	United States	Northern America						Q	F	Y		K		R	A	D
NS3	EU781785	1a	United States	Northern America						Q	F	Y		Q		R	A	D
NS3	EU781786	1a	United States	Northern America						Q	F	Y		K		R	A	D
NS3	EU781787	1a	United States	Northern America						Q	F	Y		Q		R	A	D
NS3	EU781788	1a	United States	Northern America						Q	F	Y		Q		R	A	D
NS3	EU781789	1a	United States	Northern America						Q	F	Y		Q		R	A	D
NS3	EU781790	1a	United States	Northern America						Q	F	Y		Q		R	A	D
NS3	EU781791	1a	United States	Northern America						Q	F	Y		K		R	A	D
NS3	EU781792	1a	United States	Northern America						Q	F	Y		Q		R	A	D
NS3	EU781793	1a	United States	Northern America						Q	F	Y		K		R	A	D
NS3	EU781794	1a	United States	Northern America						Q	F	Y		K		R	A	D
NS3	EU781795	1a	United States	Northern America						Q	F	Y		Q		R	A	D
NS3	EU781796	1a	United States	Northern America						Q	F	Y		Q		R	A	D
NS3	EU781797	1a	United States	Northern America						Q	F	Y		K		R	A	D
NS3	EU781798	1a	United States	Northern America						Q	F	Y		K		R	A	D
NS3	EU781799	1a	United States	Northern America						Q	F	Y		K		R	A	D
NS3	EU781800	1a	United States	Northern America						Q	F	Y		K		R	A	D
NS3	EU781801	1a	United States	Northern America						Q	F	Y		Q		R	A	D
NS3	EU781802	1a	United States	Northern America						Q	F	Y		K		R	A	D
NS3	EU781803	1a	United States	Northern America						Q	F	Y		Q		R	A	D
NS3	EU781804	1a	United States	Northern America						Q	F	Y		K		K	A	D
NS3	EU862823	1a	Germany	Western Europe						Q	F	Y		Q		R	A	D
NS3	EU862824	1a	Germany	Western Europe						Q	F	Y		K		R	A	D
NS3	EU862826	1a	United States	Northern America						Q	F	Y		Q		R	A	D
NS3	EU862827	1a	United States	Northern America						Q	F	Y		K		R	A	D
NS3	EU862828	1a	United States	Northern America						Q	F	Y		K		R	A	D
NS3	EU862829	1a	United States	Northern America						Q	F	Y		Q		R	A	D
NS3	EU862830	1a	United States	Northern America						Q	F	Y		Q		K	A	D
NS3	EU862831	1a	United States	Northern America						Q	F	Y		Q		R	A	D
NS3	EU862832	1a	Germany	Western Europe						Q	F	Y		Q		R	A	D
NS3	EU862833	1a	Germany	Western Europe						Q	F	Y		K		R	A	D
NS3	EU862834	1a	Germany	Western Europe						Q	F	Y		K		R	A	D
NS3	EU862836	1a	Switzerland	Western Europe						Q	F	Y		Q		R	A	D
NS3	EU862838	1a	United States	Northern America						Q	F	Y		Q		R	A	D
NS3	EU862839	1a	United States	Northern America						Q	F	Y		Q		R	A	D
NS3	EU862840	1a	United States	Northern America						Q	F	Y		K		R	A	D
NS3	EU862841	1a	United States	Northern America						Q	F	Y		Q		R	A	D
NS3	FJ024087	1a	United States	Northern America						Q	F	Y		Q		R	A	D
NS3	FJ024274	1a	United States	Northern America						Q	F	Y		Q		R	A	D
NS3	FJ024275	1a	United States	Northern America						Q	F	Y		Q		R	A	D
NS3	FJ024276	1a	United States	Northern America						Q	F	Y		K		R	A	D
NS3	FJ024278	1a	United States	Northern America						Q	F	Y		Q		K	A	D
NS3	FJ024280	1a	United States	Northern America						Q	F	Y		M		R	A	D
NS3	FJ024281	1a	United States	Northern America						Q	F	Y		K		R	A	D
NS3	FJ024282	1a	United States	Northern America						Q	F	Y		Q		R	A	D
NS3	FJ181999	1a	United States	Northern America						Q	F	Y		K		R	A	D
NS3	FJ182000	1a	United States	Northern America						Q	F	Y		Q		R	A	D
NS3	FJ182001	1a	United States	Northern America						Q	F	Y		Q		R	A	D
NS3	FJ205867	1a	United States	Northern America						Q	F	Y		K		R	A	D
NS3	FJ205868	1a	United States	Northern America						Q	F	Y		K		R	A	D
NS3	FJ205869	1a	United States	Northern America						Q	F	Y		K		R	A	D
NS3	FJ390394	1a	United States	Northern America						Q	F	F		Q		R	A	D
NS3	FJ390395	1a	United States	Northern America						Q	F	Y		K		R	A	D
NS3	FJ390399	1a	United States	Northern America						Q	F	Y		K		R	A	D
NS3	FJ410172	1a	United States	Northern America						Q	F	Y		K		R	A	D
NS3	GQ149768	1a	United States	Northern America						Q	F	Y		K		R	A	D
NS3	HM568417	1a	United States	Northern America						Q	F	Y		K		R	A	D
NS3	HM568418	1a	United States	Northern America						Q	F	Y		Q		R	A	D
NS3	HM568419	1a	United States	Northern America						Q	F	Y		Q		R	A	D
NS3	HM568420	1a	United States	Northern America						Q	F	Y		K		R	A	D
NS3	HM568421	1a	United States	Northern America						Q	F	Y		K		R	A	D
NS3	HM568422	1a	United States	Northern America						Q	F	Y		K		R	A	D
NS3	HM568423	1a	United States	Northern America						Q	F	Y		Q		R	A	D
NS3	HM568424	1a	United States	Northern America						Q	F	Y		K		R	A	D
NS3	HM568425	1a	United States	Northern America						Q	F	Y		K		R	A	D
NS3	HM568426	1a	Egypt	Northern Africa						Q	F	Y		K		R	A	D
NS3	HM746870	1a	Germany	Western Europe						Q	F	Y		Q		R	A	D
NS3	HM746873	1a	Germany	Western Europe						?	F	Y		Q		R	A	D
NS3	HM746876	1a	Germany	Western Europe						Q	F	Y		Q		R	A	D
NS3	HM746877	1a	Germany	Western Europe						Q	F	Y		Q		R	A	D
NS3	HM746878	1a	Germany	Western Europe						Q	F	Y		Q		R	A	D
NS3	HM746879	1a	Germany	Western Europe						Q	F	Y		Q		R	A	D
NS3	HM746880	1a	Germany	Western Europe						Q	F	Y		Q		R	A	D
NS3	HM746882	1a	Germany	Western Europe						Q	F	Y		Q		R	A	D
NS3	HQ537007	1a	Cyprus	Western Asia						Q	F	?		L		?	A	D
NS3	HQ850278	1a	United States	Northern America						Q	F	Y		Q		R	A	D
NS3	HQ850279	1a	United States	Northern America						Q	F	Y		Q		R	A	D
NS3	HQ850280	1a	United States	Northern America						Q	F	Y		Q		R	A	D
NS3	HQ850281	1a	United States	Northern America						Q	F	Y		Q		R	A	D
NS3	HQ850282	1a	United States	Northern America						Q	F	Y		Q		R	A	D
NS3	HQ850283	1a	United States	Northern America						Q	F	Y		Q		R	A	D
NS3	HQ850284	1a	United States	Northern America						Q	F	Y		Q		R	A	D
NS3	HQ850285	1a	United States	Northern America						Q	F	Y		K		R	A	D
NS3	HQ850286	1a	United States	Northern America						Q	F	Y		Q		R	A	D
NS3	HQ850287	1a	United States	Northern America						Q	F	Y		K		R	A	D
NS3	HQ850288	1a	United States	Northern America						Q	F	Y		Q		R	A	D
NS3	HQ850289	1a	United States	Northern America						Q	F	Y		Q		R	A	D
NS3	HQ850290	1a	United States	Northern America						Q	F	Y		Q		R	A	D
NS3	JN704193	1a	Italy	Southern Europe						Q	F	Y		K		R	A	D
NS3	JN704194	1a	Italy	Southern Europe						Q	F	Y		K		R	A	D
NS3	JN704198	1a	Italy	Southern Europe						Q	F	Y		Q		R	A	D
NS3	JN704199	1a	Italy	Southern Europe						Q	F	Y		Q		R	A	D
NS3	JN704202	1a	Italy	Southern Europe						Q	F	Y		Q		R	A	D
NS3	JN704203	1a	Italy	Southern Europe						Q	F	Y		Q		R	A	D
NS3	JN704204	1a	Italy	Southern Europe						Q	F	Y		Q		R	A	D
NS3	JN704206	1a	Italy	Southern Europe						Q	F	Y		K		R	?	D
NS3	JN704208	1a	Italy	Southern Europe						Q	F	Y		K		R	A	D
NS3	JN704210	1a	Italy	Southern Europe						Q	F	Y		Q		R	A	D
NS3	JN704218	1a	Italy	Southern Europe						Q	F	Y		Q		R	A	D
NS3	JN704219	1a	Italy	Southern Europe						Q	F	Y		K		R	A	D
NS3	JN704220	1a	Italy	Southern Europe						Q	F	Y		Q		R	A	D
NS3	JN704224	1a	Italy	Southern Europe						Q	F	Y		K		R	A	D
NS3	JN704229	1a	Italy	Southern Europe						Q	F	Y		Q		R	A	D
NS3	JN704230	1a	Italy	Southern Europe						Q	F	Y		K		R	A	D
NS3	JN704231	1a	Italy	Southern Europe						?	F	Y		Q		R	A	D
NS3	JN704232	1a	Italy	Southern Europe						Q	F	Y		Q		R	A	D
NS3	JN704233	1a	Italy	Southern Europe						Q	F	Y		Q		R	A	D
NS3	JN704234	1a	Italy	Southern Europe						Q	F	Y		K		R	A	D
NS3	JN704235	1a	Italy	Southern Europe						Q	F	Y		Q		R	A	D
NS3	JN704236	1a	Italy	Southern Europe						Q	F	Y		Q		R	A	D
NS3	JN704237	1a	Italy	Southern Europe						Q	F	Y		Q		R	A	D
NS3	JN704238	1a	Italy	Southern Europe						Q	F	Y		Q		R	A	D
NS3	JN704239	1a	Italy	Southern Europe						Q	F	Y		K		?	A	D
NS3	JN704240	1a	Italy	Southern Europe						Q	F	Y		Q		R	A	D
NS3	JN704241	1a	Italy	Southern Europe						Q	F	Y		Q		R	A	D
NS3	JN704242	1a	Italy	Southern Europe						Q	F	Y		Q		R	A	D
NS3	JN704244	1a	Italy	Southern Europe						Q	F	Y		Q		R	A	D
NS3	JN704246	1a	Italy	Southern Europe						Q	F	Y		Q		R	A	D
NS3	JN704247	1a	Italy	Southern Europe						Q	F	Y		Q		R	A	D
NS3	JN704248	1a	Italy	Southern Europe						Q	F	Y		Q		R	A	D
NS3	JN704249	1a	Italy	Southern Europe						Q	F	Y		Q		R	A	D
NS3	JN704250	1a	Italy	Southern Europe						Q	F	Y		Q		R	A	D
NS3	JN704251	1a	Italy	Southern Europe						Q	F	Y		Q		R	A	D
NS3	JN704252	1a	Italy	Southern Europe						Q	F	Y		K		R	A	D
NS3	JN704253	1a	Italy	Southern Europe						Q	F	Y		Q		R	A	D
NS3	JN704254	1a	Italy	Southern Europe						Q	F	Y		Q		R	A	D
NS3	JN704256	1a	Italy	Southern Europe						Q	F	Y		Q		R	A	D
NS3	JN704257	1a	Italy	Southern Europe						Q	F	Y		Q		R	A	D
NS3	JN704260	1a	Italy	Southern Europe						Q	F	Y		Q		R	A	D
NS3	JN704261	1a	Italy	Southern Europe						Q	F	Y		Q		R	A	D
NS3	JN704262	1a	Italy	Southern Europe						Q	F	Y		L		R	A	D
NS3	JN704263	1a	Italy	Southern Europe						Q	F	Y		Q		R	A	D
NS3	JN704264	1a	Italy	Southern Europe						Q	F	Y		Q		R	A	D
NS3	JN704266	1a	Italy	Southern Europe						Q	F	Y		Q		R	A	D
NS3	JN704267	1a	Italy	Southern Europe						Q	F	Y		Q		R	A	D
NS3	JN704268	1a	Italy	Southern Europe						Q	F	Y		Q		R	A	D
NS3	JN704269	1a	Italy	Southern Europe						?	F	Y		Q		R	A	D
NS3	JN704270	1a	Italy	Southern Europe						Q	F	Y		Q		R	A	D
NS3	JN704273	1a	Italy	Southern Europe						Q	F	Y		Q		R	A	D
NS3	JN704274	1a	Italy	Southern Europe						Q	F	Y		Q		R	A	D
NS3	JN704275	1a	Italy	Southern Europe						Q	F	Y		Q		R	A	D
NS3	JN704276	1a	Italy	Southern Europe						Q	F	Y		Q		R	A	D
NS3	JN704277	1a	Italy	Southern Europe						Q	F	Y		Q		R	A	D
NS3	JN704278	1a	Italy	Southern Europe						Q	F	Y		Q		R	A	D
NS3	JN704280	1a	Italy	Southern Europe						Q	F	Y		Q		R	A	D
NS3	JN704281	1a	Italy	Southern Europe						?	F	Y		Q		R	A	D
NS3	JN704282	1a	Italy	Southern Europe						Q	?	Y		K		R	A	D
NS3	JN704283	1a	Italy	Southern Europe						Q	F	Y		Q		R	A	D
NS3	JN704284	1a	Italy	Southern Europe						Q	F	Y		Q		R	A	D
NS3	JN704285	1a	Italy	Southern Europe						Q	F	Y		Q		R	A	D
NS3	JN704290	1a	Italy	Southern Europe						Q	F	Y		Q		R	A	D
NS3	JN704291	1a	Italy	Southern Europe						Q	F	Y		Q		R	A	D
NS3	JN704293	1a	Italy	Southern Europe						Q	F	Y		Q		R	A	D
NS3	JN704294	1a	Italy	Southern Europe						Q	F	Y		Q		R	A	D
NS3	JN704295	1a	Italy	Southern Europe						Q	F	Y		Q		R	A	D
NS3	JQ061779	1a	United States	Northern America						Q	F	Y		K		R	A	D
NS3	JQ061780	1a	United States	Northern America						Q	F	Y		K		R	A	D
NS3	JQ061781	1a	United States	Northern America						Q	F	Y		K		R	A	D
NS3	JQ061782	1a	United States	Northern America						Q	F	Y		K		R	A	D
NS3	JQ061783	1a	United States	Northern America						Q	F	Y		K		R	A	D
NS3	JQ061784	1a	United States	Northern America						Q	F	Y		K		R	A	D
NS3	JQ061785	1a	United States	Northern America						Q	F	Y		K		R	A	D
NS3	JQ061786	1a	United States	Northern America						Q	F	Y		K		R	A	D
NS3	JQ061787	1a	United States	Northern America						Q	F	Y		K		R	A	D
NS3	JQ417894	1a	Australia	Australia and New Zeland						H	F	Y		Q		R	A	D
NS3	JQ417895	1a	Australia	Australia and New Zeland						H	F	Y		Q		R	A	?
NS3	JQ914271	1a	Germany	Western Europe						Q	F	Y		K		R	A	D
NS3	JQ914272	1a	Germany	Western Europe						Q	F	Y		K		R	A	D
NS3	JQ914273	1a	Germany	Western Europe						Q	F	Y		Q		R	A	D
NS3	JQ914274	1a	Germany	Western Europe						Q	F	Y		Q		R	A	D
NS3	JX437282	1a	New Zeland	Australia and New Zeland						Q	F	Y		Q		R	A	D
NS3	JX437283	1a	New Zeland	Australia and New Zeland						Q	F	Y		Q		R	A	D
NS3	JX437284	1a	New Zeland	Australia and New Zeland						Q	F	Y		Q		?	A	D
NS3	JX437285	1a	New Zeland	Australia and New Zeland						Q	F	Y		Q		R	A	D
NS3	JX437286	1a	New Zeland	Australia and New Zeland						Q	F	Y		Q		R	A	D
NS3	JX437287	1a	New Zeland	Australia and New Zeland						Q	F	Y		Q		R	A	D
NS3	JX437289	1a	New Zeland	Australia and New Zeland						Q	F	Y		Q		R	A	D
NS3	JX437290	1a	New Zeland	Australia and New Zeland						Q	F	Y		Q		R	A	D
NS3	JX437291	1a	New Zeland	Australia and New Zeland						Q	F	Y		Q		R	A	D
NS3	JX437292	1a	Australia	Australia and New Zeland						Q	F	Y		Q		R	A	D
NS3	JX437293	1a	New Zeland	Australia and New Zeland						Q	F	Y		Q		R	A	D
NS3	JX437294	1a	New Zeland	Australia and New Zeland						Q	F	Y		Q		?	A	D
NS3	JX437295	1a	New Zeland	Australia and New Zeland						Q	F	Y		Q		R	A	D
NS3	JX437298	1a	New Zeland	Australia and New Zeland						Q	F	Y		Q		R	A	D
NS3	JX437299	1a	New Zeland	Australia and New Zeland						Q	F	Y		Q		R	A	D
NS3	JX437300	1a	New Zeland	Australia and New Zeland						Q	F	Y		Q		R	A	D
NS3	JX437301	1a	New Zeland	Australia and New Zeland						Q	F	Y		Q		R	A	D
NS3	JX437302	1a	New Zeland	Australia and New Zeland						Q	F	Y		Q		R	A	D
NS3	JX437304	1a	New Zeland	Australia and New Zeland						Q	F	Y		?		R	A	D
NS3	JX437305	1a	New Zeland	Australia and New Zeland						Q	F	Y		Q		R	A	D
NS3	JX437307	1a	Australia	Australia and New Zeland						Q	F	Y		R		R	A	D
NS3	JX437308	1a	Australia	Australia and New Zeland						Q	F	Y		Q		R	A	D
NS3	JX437311	1a	Australia	Australia and New Zeland						Q	F	Y		Q		R	A	D
NS3	JX437312	1a	New Zeland	Australia and New Zeland						Q	F	Y		Q		R	A	D
NS3	JX437313	1a	New Zeland	Australia and New Zeland						Q	F	Y		Q		R	A	D
NS3	JX437314	1a	New Zeland	Australia and New Zeland						Q	F	Y		Q		R	A	D
NS3	JX437315	1a	New Zeland	Australia and New Zeland						Q	F	Y		Q		R	A	D
NS3	JX437316	1a	New Zeland	Australia and New Zeland						Q	F	Y		Q		R	A	D
NS3	JX437317	1a	New Zeland	Australia and New Zeland						Q	F	Y		?		R	A	D
NS3	JX437318	1a	Australia	Australia and New Zeland						Q	F	Y		L		R	A	D
NS3	JX437320	1a	Australia	Australia and New Zeland						Q	?	Y		Q		?	A	D
NS3	JX437323	1a	Australia	Australia and New Zeland						Q	F	Y		Q		R	A	D
NS3	JX437324	1a	Australia	Australia and New Zeland						Q	F	Y		Q		R	A	D
NS3	JX437328	1a	Australia	Australia and New Zeland						Q	F	Y		Q		K	A	D
NS3	JX437329	1a	Australia	Australia and New Zeland						Q	?	Y		Q		R	A	D
NS3	JX437330	1a	New Zeland	Australia and New Zeland						Q	F	Y		Q		R	A	E
NS3	JX437331	1a	New Zeland	Australia and New Zeland						Q	F	Y		Q		R	A	D
NS3	JX437332	1a	Australia	Australia and New Zeland						Q	F	Y		Q		R	A	D
NS3	JX437333	1a	New Zeland	Australia and New Zeland						Q	F	Y		Q		R	A	D
NS3	JX437335	1a	New Zeland	Australia and New Zeland						Q	F	Y		Q		R	A	D
NS3	JX437336	1a	New Zeland	Australia and New Zeland						Q	?	Y		?		R	A	D
NS3	JX437338	1a	New Zeland	Australia and New Zeland						Q	F	Y		Q		R	A	D
NS3	JX437339	1a	New Zeland	Australia and New Zeland						Q	F	Y		K		R	A	D
NS3	JX437340	1a	New Zeland	Australia and New Zeland						Q	F	Y		Q		R	A	?
NS3	JX437341	1a	Australia	Australia and New Zeland						Q	F	Y		Q		R	A	D
NS3	JX437342	1a	Australia	Australia and New Zeland						Q	F	Y		K		R	A	D
NS3	JX437344	1a	New Zeland	Australia and New Zeland						Q	F	Y		Q		R	A	D
NS3	JX437345	1a	New Zeland	Australia and New Zeland						Q	F	Y		Q		R	A	D
NS3	JX437346	1a	Australia	Australia and New Zeland						Q	F	Y		Q		R	A	D
NS3	JX437347	1a	New Zeland	Australia and New Zeland						Q	F	Y		?		R	A	D
NS3	JX437348	1a	Australia	Australia and New Zeland						Q	F	Y		K		R	A	D
NS3	JX437349	1a	New Zeland	Australia and New Zeland						Q	F	Y		Q		R	A	D
NS3	JX437350	1a	New Zeland	Australia and New Zeland						Q	F	Y		Q		R	A	?
NS3	JX437351	1a	New Zeland	Australia and New Zeland						?	F	Y		Q		R	A	D
NS3	JX437352	1a	New Zeland	Australia and New Zeland						Q	F	Y		Q		R	A	D
NS3	JX437353	1a	New Zeland	Australia and New Zeland						Q	F	Y		Q		R	A	D
NS3	JX437355	1a	Australia	Australia and New Zeland						Q	F	Y		Q		R	A	D
NS3	JX437356	1a	Australia	Australia and New Zeland						Q	F	Y		Q		R	A	D
NS3	JX437357	1a	Australia	Australia and New Zeland						Q	F	Y		Q		R	A	D
NS3	JX437358	1a	New Zeland	Australia and New Zeland						Q	F	Y		?		R	A	?
NS3	JX437359	1a	New Zeland	Australia and New Zeland						Q	F	Y		Q		R	A	D
NS3	JX437361	1a	Australia	Australia and New Zeland						Q	F	Y		Q		R	A	D
NS3	JX437362	1a	New Zeland	Australia and New Zeland						Q	F	Y		Q		R	A	D
NS3	JX437364	1a	New Zeland	Australia and New Zeland						Q	F	?		?		R	A	D
NS3	JX437365	1a	New Zeland	Australia and New Zeland						Q	F	Y		Q		R	A	D
NS3	JX437367	1a	New Zeland	Australia and New Zeland						Q	F	Y		Q		R	A	D
NS3	JX463525	1a	United States	Northern America						Q	F	Y		Q		R	A	D
NS3	JX463526	1a	United States	Northern America						Q	F	Y		Q		R	A	D
NS3	JX463527	1a	United States	Northern America						Q	F	Y		Q		R	A	D
NS3	JX463528	1a	United States	Northern America						Q	F	Y		Q		R	A	D
NS3	JX463529	1a	United States	Northern America						Q	F	Y		K		R	A	D
NS3	JX463530	1a	United States	Northern America						Q	F	Y		K		R	A	D
NS3	JX463531	1a	United States	Northern America						Q	F	Y		Q		R	A	D
NS3	JX463532	1a	United States	Northern America						Q	F	Y		Q		R	A	D
NS3	JX463533	1a	United States	Northern America						Q	F	Y		K		R	A	D
NS3	JX463534	1a	United States	Northern America						Q	F	Y		N		R	A	D
NS3	JX463535	1a	United States	Northern America						Q	F	Y		Q		R	A	D
NS3	JX463536	1a	United States	Northern America						Q	F	Y		Q		R	A	D
NS3	JX463537	1a	United States	Northern America						Q	F	Y		Q		R	A	D
NS3	JX463538	1a	United States	Northern America						Q	F	Y		Q		R	A	D
NS3	JX463539	1a	United States	Northern America						Q	F	Y		Q		R	A	D
NS3	JX463540	1a	United States	Northern America						Q	F	Y		Q		R	A	D
NS3	JX463541	1a	United States	Northern America						Q	F	Y		Q		R	A	D
NS3	JX463542	1a	United States	Northern America						Q	F	Y		Q		R	A	D
NS3	JX463543	1a	United States	Northern America						Q	F	Y		Q		R	A	D
NS3	JX463544	1a	United States	Northern America						Q	F	Y		K		R	A	D
NS3	JX463545	1a	United States	Northern America						Q	F	Y		Q		R	A	D
NS3	JX463546	1a	United States	Northern America						Q	F	Y		K		R	A	D
NS3	JX463547	1a	United States	Northern America						Q	F	Y		K		R	A	D
NS3	JX463548	1a	United States	Northern America						Q	F	Y		Q		R	A	D
NS3	JX463549	1a	United States	Northern America						Q	F	Y		Q		R	A	D
NS3	JX463550	1a	United States	Northern America						Q	F	Y		K		R	A	D
NS3	JX463551	1a	United States	Northern America						Q	F	Y		N		R	A	D
NS3	JX463552	1a	United States	Northern America						Q	F	Y		Q		R	A	D
NS3	JX463553	1a	United States	Northern America						Q	F	Y		Q		R	A	D
NS3	JX463554	1a	United States	Northern America						Q	F	Y		Q		R	A	D
NS3	JX463555	1a	United States	Northern America						Q	F	Y		Q		R	A	D
NS3	JX463556	1a	United States	Northern America						Q	F	Y		Q		R	A	D
NS3	JX463557	1a	United States	Northern America						Q	F	Y		Q		R	A	D
NS3	JX463558	1a	United States	Northern America						Q	F	Y		Q		R	A	D
NS3	JX463559	1a	United States	Northern America						Q	F	Y		Q		R	A	D
NS3	JX463560	1a	United States	Northern America						Q	F	Y		Q		R	A	D
NS3	JX463561	1a	United States	Northern America						Q	F	Y		K		R	A	D
NS3	JX463562	1a	United States	Northern America						Q	F	Y		Q		R	A	D
NS3	JX463563	1a	United States	Northern America						Q	F	Y		Q		R	A	D
NS3	JX463564	1a	United States	Northern America						Q	F	Y		Q		R	A	D
NS3	JX463565	1a	United States	Northern America						Q	F	Y		Q		R	A	D
NS3	JX463566	1a	United States	Northern America						Q	F	Y		Q		R	A	D
NS3	JX463567	1a	United States	Northern America						Q	F	Y		Q		R	A	D
NS3	JX463568	1a	United States	Northern America						Q	F	Y		K		R	A	D
NS3	JX463569	1a	United States	Northern America						Q	F	Y		Q		R	A	D
NS3	JX463570	1a	United States	Northern America						Q	F	Y		K		R	A	D
NS3	JX463571	1a	United States	Northern America						Q	F	Y		Q		R	A	D
NS3	JX463572	1a	United States	Northern America						Q	F	Y		K		R	A	D
NS3	JX463573	1a	United States	Northern America						H	F	Y		K		R	A	D
NS3	JX463574	1a	United States	Northern America						Q	F	Y		Q		R	A	D
NS3	JX463575	1a	United States	Northern America						Q	F	Y		Q		R	A	D
NS3	JX463576	1a	United States	Northern America						Q	F	Y		Q		R	A	D
NS3	JX463577	1a	United States	Northern America						Q	F	Y		Q		R	A	D
NS3	JX463578	1a	United States	Northern America						Q	F	Y		K		R	A	D
NS3	JX463579	1a	United States	Northern America						Q	F	Y		K		R	A	D
NS3	JX463580	1a	United States	Northern America						Q	F	Y		K		R	A	D
NS3	JX463581	1a	United States	Northern America						Q	F	Y		K		R	A	D
NS3	JX463582	1a	United States	Northern America						Q	F	Y		K		R	A	D
NS3	JX463583	1a	United States	Northern America						Q	F	Y		K		R	A	D
NS3	JX463584	1a	United States	Northern America						Q	F	Y		K		R	A	D
NS3	JX463585	1a	United States	Northern America						Q	F	Y		Q		R	A	D
NS3	JX463586	1a	United States	Northern America						Q	F	Y		Q		R	A	D
NS3	JX463587	1a	United States	Northern America						Q	F	Y		K		R	A	D
NS3	JX463588	1a	United States	Northern America						Q	F	Y		Q		R	A	D
NS3	JX463589	1a	United States	Northern America						Q	F	Y		K		R	A	D
NS3	JX463590	1a	United States	Northern America						Q	F	Y		Q		R	A	D
NS3	JX463591	1a	United States	Northern America						Q	F	Y		Q		R	A	D
NS3	JX463592	1a	United States	Northern America						Q	F	Y		Q		R	A	D
NS3	JX463593	1a	United States	Northern America						Q	F	Y		K		R	A	D
NS3	JX463594	1a	United States	Northern America						Q	F	Y		Q		R	A	D
NS3	JX463595	1a	United States	Northern America						Q	F	Y		K		R	A	D
NS3	JX463596	1a	United States	Northern America						Q	F	Y		Q		R	A	D
NS3	JX463597	1a	United States	Northern America						Q	F	Y		Q		R	A	D
NS3	JX463598	1a	United States	Northern America						Q	F	Y		Q		R	A	D
NS3	JX463599	1a	United States	Northern America						Q	F	Y		Q		R	A	D
NS3	JX463600	1a	United States	Northern America						Q	F	Y		Q		R	A	D
NS3	JX463601	1a	United States	Northern America						Q	F	Y		Q		R	A	D
NS3	JX463602	1a	United States	Northern America						Q	F	Y		Q		R	A	D
NS3	JX463603	1a	United States	Northern America						Q	F	Y		K		R	A	D
NS3	JX463604	1a	United States	Northern America						Q	F	Y		N		R	A	D
NS3	JX463605	1a	United States	Northern America						Q	F	Y		Q		R	A	D
NS3	JX463606	1a	United States	Northern America						Q	F	Y		Q		R	A	D
NS3	JX463607	1a	United States	Northern America						Q	F	Y		Q		R	A	D
NS3	JX463608	1a	United States	Northern America						Q	F	Y		N		R	A	D
NS3	JX463609	1a	United States	Northern America						Q	F	Y		Q		R	A	D
NS3	JX463610	1a	United States	Northern America						Q	F	Y		K		R	A	D
NS3	JX463611	1a	United States	Northern America						Q	F	Y		Q		R	A	D
NS3	JX463612	1a	United States	Northern America						Q	F	Y		Q		R	A	D
NS3	JX463613	1a	United States	Northern America						Q	F	Y		Q		R	A	D
NS3	JX463614	1a	United States	Northern America						Q	F	Y		Q		R	A	D
NS3	JX463615	1a	United States	Northern America						Q	F	Y		Q		R	A	D
NS3	JX463616	1a	United States	Northern America						Q	F	Y		L		R	A	D
NS3	JX463617	1a	United States	Northern America						Q	F	Y		Q		R	A	D
NS3	JX463618	1a	United States	Northern America						Q	F	Y		Q		R	A	D
NS3	JX463619	1a	United States	Northern America						Q	F	Y		Q		R	A	D
NS3	JX463620	1a	United States	Northern America						Q	F	Y		Q		R	A	D
NS3	JX463621	1a	United States	Northern America						Q	F	Y		K		R	A	D
NS3	JX463622	1a	United States	Northern America						Q	F	Y		K		R	A	D
NS3	JX463623	1a	United States	Northern America						Q	F	Y		K		R	A	D
NS3	JX463624	1a	United States	Northern America						Q	F	Y		Q		R	A	D
NS3	JX463625	1a	United States	Northern America						Q	F	Y		Q		R	A	D
NS3	JX463626	1a	United States	Northern America						Q	F	Y		Q		R	A	D
NS3	JX463627	1a	United States	Northern America						Q	F	Y		Q		R	A	D
NS3	JX463628	1a	United States	Northern America						Q	F	Y		K		R	A	D
NS3	JX463629	1a	United States	Northern America						Q	F	Y		K		R	A	D
NS3	JX463630	1a	United States	Northern America						Q	F	Y		Q		R	A	D
NS3	JX463631	1a	United States	Northern America						Q	F	Y		K		R	A	D
NS3	JX463632	1a	United States	Northern America						Q	F	Y		K		R	A	D
NS3	JX463633	1a	United States	Northern America						Q	F	Y		Q		R	A	D
NS3	JX463634	1a	United States	Northern America						Q	F	Y		K		R	A	D
NS3	JX463635	1a	United States	Northern America						Q	F	Y		Q		R	A	D
NS3	JX463636	1a	United States	Northern America						Q	F	Y		K		R	A	D
NS3	JX463637	1a	United States	Northern America						Q	F	Y		Q		R	A	D
NS3	JX463638	1a	United States	Northern America						Q	F	Y		K		R	A	D
NS3	JX463639	1a	United States	Northern America						Q	F	Y		Q		R	A	D
NS3	JX463640	1a	United States	Northern America						Q	F	Y		K		R	A	D
NS3	JX463641	1a	United States	Northern America						Q	F	Y		Q		R	A	D
NS3	KC155254	1a	Germany	Western Europe						Q	F	Y		K		R	A	D
NS3	KC283194	1a	Pakistan	Southern Asia						Q	F	Y		Q		R	A	E
NS3	KC844049	1a	China	Eastern Asia						Q	F	Y		Q		R	A	D
NS3	KM580608	1a	Thailand	South-eastern Asia						Q	F	Y		Q		R	A	D
NS3	KM580609	1a	Thailand	South-eastern Asia						Q	F	Y		Q		R	A	D
NS3	KM580610	1a	Thailand	South-eastern Asia						Q	F	Y		Q		R	A	D
NS3	KM580611	1a	Thailand	South-eastern Asia						Q	F	Y		Q		R	A	D
NS3	KM580612	1a	Thailand	South-eastern Asia						Q	F	Y		Q		R	A	D
NS3	KM580613	1a	Thailand	South-eastern Asia						Q	F	Y		Q		R	A	D
NS3	KM580614	1a	Thailand	South-eastern Asia						Q	F	Y		Q		R	A	D
NS3	KM580615	1a	Thailand	South-eastern Asia						Q	F	Y		Q		R	A	D
NS3	KM580616	1a	Thailand	South-eastern Asia						Q	F	Y		K		R	A	D
NS3	KM580617	1a	Thailand	South-eastern Asia						Q	F	Y		N		R	A	D
NS3	KM580618	1a	Thailand	South-eastern Asia						Q	F	Y		Q		R	A	D
NS3	KM580619	1a	Thailand	South-eastern Asia						Q	F	Y		L		R	A	D
NS3	KM580620	1a	Thailand	South-eastern Asia						Q	F	Y		K		R	A	D
NS3	KM580621	1a	Thailand	South-eastern Asia						H	F	Y		Q		R	A	D
NS3	KM580622	1a	Thailand	South-eastern Asia						Q	F	Y		Q		R	A	D
NS3	KM580623	1a	Thailand	South-eastern Asia						Q	F	Y		Q		R	A	D
NS3	KM580624	1a	Thailand	South-eastern Asia						Q	F	Y		K		R	A	D
NS3	KM580625	1a	Thailand	South-eastern Asia						Q	F	Y		Q		R	A	D
NS3	KM580626	1a	Thailand	South-eastern Asia						Q	F	Y		Q		R	A	D
NS3	KM580627	1a	Thailand	South-eastern Asia						Q	F	Y		Q		R	A	D
NS3	KT733674	1a	United States	Northern America						Q	F	Y		K		R	A	D
NS3	KT733675	1a	United States	Northern America						Q	F	Y		K		R	A	D
NS3	KT733676	1a	United States	Northern America						Q	F	Y		K		R	A	D
NS3	KT733677	1a	United States	Northern America						Q	F	Y		K		R	A	D
NS3	KT733678	1a	United States	Northern America						Q	F	Y		K		R	A	D
NS3	KT733679	1a	United States	Northern America						Q	F	Y		K		R	A	D
NS3	KT733680	1a	United States	Northern America						Q	F	Y		K		R	A	D
NS3	KT733681	1a	United States	Northern America						Q	F	Y		K		R	A	D
NS3	KT733682	1a	United States	Northern America						Q	F	Y		K		R	A	D
NS3	KT733683	1a	United States	Northern America						Q	F	Y		K		R	A	D
NS3	KT733684	1a	United States	Northern America						Q	F	Y		K		R	A	D
NS3	KT733685	1a	United States	Northern America						Q	F	Y		K		R	A	D
NS3	KT733686	1a	United States	Northern America						Q	F	Y		K		R	A	D
NS3	KT733687	1a	United States	Northern America						Q	F	Y		K		R	A	D
NS3	KT733688	1a	United States	Northern America						Q	F	Y		K		R	A	D
NS3	KT733689	1a	United States	Northern America						Q	F	Y		K		R	A	D
NS3	KT733690	1a	United States	Northern America						Q	F	Y		K		R	A	D
NS3	KT733691	1a	United States	Northern America						Q	F	Y		K		R	A	D
NS3	KT733692	1a	United States	Northern America						Q	F	Y		K		R	A	D
NS3	KT733693	1a	United States	Northern America						Q	F	Y		K		R	A	D
NS3	KT733694	1a	United States	Northern America						Q	F	Y		K		R	A	D
NS3	KT733695	1a	United States	Northern America						Q	F	Y		K		R	A	D
NS3	KT733696	1a	United States	Northern America						Q	F	Y		K		R	A	D
NS3	KT733697	1a	United States	Northern America						Q	F	Y		K		R	A	D
NS3	KT733698	1a	United States	Northern America						Q	F	Y		K		R	A	D
NS3	KT733699	1a	United States	Northern America						Q	F	Y		K		R	A	D
NS3	KT733700	1a	United States	Northern America						Q	F	Y		K		R	A	D
NS3	KT733701	1a	United States	Northern America						Q	F	Y		K		R	A	D
NS3	KT733702	1a	United States	Northern America						Q	F	Y		K		R	A	D
NS3	KT733703	1a	United States	Northern America						Q	F	Y		K		R	A	D
NS3	KT733704	1a	United States	Northern America						Q	F	Y		K		R	A	D
NS3	KT733705	1a	United States	Northern America						Q	F	Y		K		R	A	D
NS3	KT733706	1a	United States	Northern America						Q	F	Y		K		R	A	D
NS3	KT733707	1a	United States	Northern America						Q	F	Y		K		R	A	D
NS3	KT733708	1a	United States	Northern America						Q	F	Y		K		R	A	D
NS3	KT733709	1a	United States	Northern America						Q	F	Y		K		R	A	D
NS3	KT733710	1a	United States	Northern America						Q	F	Y		K		R	A	D
NS3	KT733711	1a	United States	Northern America						Q	F	Y		K		R	A	D
NS3	KT733712	1a	United States	Northern America						Q	F	Y		K		R	A	D
NS3	KT733713	1a	United States	Northern America						Q	F	Y		K		R	A	D
NS3	KT733714	1a	United States	Northern America						Q	F	Y		K		R	A	D
NS3	KT733715	1a	United States	Northern America						Q	F	Y		K		R	A	D
NS3	KT733716	1a	United States	Northern America						Q	F	Y		K		R	A	D
NS3	KT733717	1a	United States	Northern America						Q	F	Y		K		R	A	D
NS3	KT733718	1a	United States	Northern America						Q	F	Y		K		R	A	D
NS3	KT733719	1a	United States	Northern America						Q	F	Y		K		R	A	D
NS3	KT733720	1a	United States	Northern America						Q	F	Y		K		R	A	D
NS3	KT733721	1a	United States	Northern America						Q	F	Y		K		R	A	D
NS3	KT733722	1a	United States	Northern America						Q	F	Y		K		R	A	D
NS3	KT733723	1a	United States	Northern America						Q	F	Y		K		R	A	D
NS3	KT733724	1a	United States	Northern America						Q	F	Y		K		R	A	D
NS3	KT733725	1a	United States	Northern America						Q	F	Y		K		R	A	D
NS3	KT733726	1a	United States	Northern America						Q	F	Y		K		R	A	D
NS3	KT733727	1a	United States	Northern America						Q	F	Y		K		R	A	D
NS3	KT733728	1a	United States	Northern America						Q	F	Y		K		R	A	D
NS3	KT733729	1a	United States	Northern America						Q	F	Y		K		R	A	D
NS3	KT733730	1a	United States	Northern America						Q	F	Y		K		R	A	D
NS3	KT733731	1a	United States	Northern America						Q	F	Y		K		R	A	D
NS3	KT733732	1a	United States	Northern America						Q	F	Y		K		R	A	D
NS3	KT733733	1a	United States	Northern America						Q	F	Y		K		R	A	D
NS3	KT733734	1a	United States	Northern America						Q	F	Y		K		R	A	D
NS3	KT733735	1a	United States	Northern America						Q	F	Y		K		R	A	D
NS3	KT733736	1a	United States	Northern America						Q	F	Y		K		R	A	D
NS3	KT733737	1a	United States	Northern America						Q	F	Y		K		R	A	D
NS3	KT733738	1a	United States	Northern America						Q	F	Y		K		R	A	D
NS3	KT733739	1a	United States	Northern America						Q	F	Y		K		R	A	D
NS3	KT733740	1a	United States	Northern America						Q	F	Y		K		R	A	D
NS3	KT733741	1a	United States	Northern America						Q	F	Y		K		R	A	D
NS3	KT733742	1a	United States	Northern America						Q	F	Y		K		R	A	D
NS3	KT733743	1a	United States	Northern America						Q	F	Y		K		R	A	D
NS3	KT733744	1a	United States	Northern America						Q	F	Y		K		R	A	D
NS3	KT733745	1a	United States	Northern America						Q	F	Y		K		R	A	D
NS3	KT733746	1a	United States	Northern America						Q	F	Y		K		R	A	D
NS3	KT733747	1a	United States	Northern America						Q	F	Y		K		R	A	D
NS3	KT733748	1a	United States	Northern America						Q	F	Y		K		R	A	D
NS3	KT733749	1a	United States	Northern America						Q	F	Y		K		R	A	D
NS3	KT733750	1a	United States	Northern America						Q	F	Y		K		R	A	D
NS3	KT733751	1a	United States	Northern America						Q	F	Y		K		R	A	D
NS3	KT733752	1a	United States	Northern America						Q	F	Y		K		R	A	D
NS3	KT733753	1a	United States	Northern America						Q	F	Y		K		R	A	D
NS3	KT733754	1a	United States	Northern America						Q	F	Y		K		R	A	D
NS3	KT733755	1a	United States	Northern America						Q	F	Y		K		R	A	D
NS3	KT733756	1a	United States	Northern America						Q	F	Y		K		R	A	D
NS3	KT733757	1a	United States	Northern America						Q	F	Y		K		R	A	D
NS3	KT733758	1a	United States	Northern America						Q	F	Y		K		R	A	D
NS3	KT733759	1a	United States	Northern America						Q	F	Y		K		R	A	D
NS3	KT733760	1a	United States	Northern America						Q	F	Y		K		R	A	D
NS3	KT733761	1a	United States	Northern America						Q	F	Y		K		R	A	D
NS3	KT733762	1a	United States	Northern America						Q	F	Y		K		R	A	D
NS3	KT733763	1a	United States	Northern America						Q	F	Y		K		R	A	D
NS3	KT733764	1a	United States	Northern America						Q	F	Y		K		R	A	D
NS3	KT733765	1a	United States	Northern America						Q	F	Y		K		R	A	D
NS3	KT733766	1a	United States	Northern America						Q	F	Y		K		R	A	D
NS3	KT733767	1a	United States	Northern America						Q	F	Y		K		R	A	D
NS3	KT733768	1a	United States	Northern America						Q	F	Y		K		R	A	D
NS3	KT733769	1a	United States	Northern America						Q	F	Y		K		R	A	D
NS3	KT733770	1a	United States	Northern America						Q	F	Y		K		R	A	D
NS3	KT733771	1a	United States	Northern America						Q	F	Y		K		R	A	D
NS3	KT733772	1a	United States	Northern America						Q	F	Y		K		R	A	D
NS3	KT733773	1a	United States	Northern America						Q	F	Y		K		R	A	D
NS3	KT733774	1a	United States	Northern America						Q	F	Y		K		R	A	D
NS3	KT733775	1a	United States	Northern America						Q	F	Y		K		R	A	D
NS3	KT733776	1a	United States	Northern America						Q	F	Y		K		R	A	D
NS3	KT733777	1a	United States	Northern America						Q	F	Y		K		R	A	D
NS3	KT733778	1a	United States	Northern America						Q	F	Y		K		R	A	D
NS3	KT733779	1a	United States	Northern America						Q	F	Y		K		R	A	D
NS3	KT733780	1a	United States	Northern America						Q	F	Y		K		R	A	D
NS3	KT733781	1a	United States	Northern America						Q	F	Y		K		R	A	D
NS3	KT733782	1a	United States	Northern America						Q	F	Y		K		R	A	D
NS3	KT733783	1a	United States	Northern America						Q	F	Y		K		R	A	D
NS3	KT733784	1a	United States	Northern America						Q	F	Y		K		R	A	D
NS3	KT733785	1a	United States	Northern America						Q	F	Y		K		R	A	D
NS3	KT733786	1a	United States	Northern America						Q	F	Y		K		R	A	D
NS3	KT733787	1a	United States	Northern America						Q	F	Y		K		R	A	D
NS3	KT733788	1a	United States	Northern America						Q	F	Y		K		R	A	D
NS3	KT733789	1a	United States	Northern America						Q	F	Y		K		R	A	D
NS3	KT733790	1a	United States	Northern America						Q	F	Y		K		R	A	D
NS3	KT733791	1a	United States	Northern America						Q	F	Y		K		R	A	D
NS3	KT733792	1a	United States	Northern America						Q	F	Y		K		R	A	D
NS3	KT733793	1a	United States	Northern America						Q	F	Y		K		R	A	D
NS3	KT733794	1a	United States	Northern America						Q	F	Y		K		R	A	D
NS3	KT733795	1a	United States	Northern America						Q	F	Y		K		R	A	D
NS3	KT733796	1a	United States	Northern America						Q	F	Y		K		R	A	D
NS3	KT733797	1a	United States	Northern America						Q	F	Y		K		R	A	D
NS3	KT733798	1a	United States	Northern America						Q	F	Y		K		R	A	D
NS3	KT733799	1a	United States	Northern America						Q	F	Y		K		R	A	D
NS3	KT733800	1a	United States	Northern America						Q	F	Y		K		R	A	D
NS3	KT733801	1a	United States	Northern America						Q	F	Y		K		R	A	D
NS3	KT733802	1a	United States	Northern America						Q	F	Y		K		R	A	D
NS3	KT733803	1a	United States	Northern America						Q	F	Y		K		R	A	D
NS3	KT733804	1a	United States	Northern America						Q	F	Y		K		R	A	D
NS3	KT733805	1a	United States	Northern America						Q	F	Y		K		R	A	D
NS3	KT733806	1a	United States	Northern America						Q	F	Y		K		R	A	D
NS3	KT733807	1a	United States	Northern America						Q	F	Y		K		R	A	D
NS3	KT733808	1a	United States	Northern America						Q	F	Y		K		R	A	D
NS3	KT733809	1a	United States	Northern America						Q	F	Y		K		R	A	D
NS3	KT733810	1a	United States	Northern America						Q	F	Y		K		R	A	D
NS3	KT733811	1a	United States	Northern America						Q	F	Y		K		R	A	D
NS3	KT733812	1a	United States	Northern America						Q	F	Y		K		R	A	D
NS3	KT733813	1a	United States	Northern America						Q	F	Y		K		R	A	D
NS3	KT733814	1a	United States	Northern America						Q	F	Y		K		R	A	D
NS3	KT733815	1a	United States	Northern America						Q	F	Y		K		R	A	D
NS3	KT733816	1a	United States	Northern America						Q	F	Y		K		R	A	D
NS3	KT733817	1a	United States	Northern America						Q	F	Y		K		R	A	D
NS3	KT733818	1a	United States	Northern America						Q	F	Y		K		R	A	D
NS3	KT733819	1a	United States	Northern America						Q	F	Y		K		R	A	D
NS3	KT733820	1a	United States	Northern America						Q	F	Y		K		R	A	D
NS3	KT733821	1a	United States	Northern America						Q	F	Y		K		R	A	D
NS3	KT733822	1a	United States	Northern America						Q	F	Y		K		R	A	D
NS3	KT733823	1a	United States	Northern America						Q	F	Y		K		R	A	D
NS3	KT733824	1a	United States	Northern America						Q	F	Y		K		R	A	D
NS3	KT733825	1a	United States	Northern America						Q	F	Y		K		R	A	D
NS3	KT733826	1a	United States	Northern America						Q	F	Y		K		R	A	D
NS3	KT733827	1a	United States	Northern America						Q	F	Y		K		R	A	D
NS3	KT733828	1a	United States	Northern America						Q	F	Y		K		R	A	D
NS3	KT733829	1a	United States	Northern America						Q	F	Y		K		R	A	D
NS3	KT733830	1a	United States	Northern America						Q	F	Y		K		R	A	D
NS3	KT733831	1a	United States	Northern America						Q	F	Y		K		R	A	D
NS3	KT733832	1a	United States	Northern America						Q	F	Y		K		R	A	D
NS3	KT733833	1a	United States	Northern America						Q	F	Y		K		R	A	D
NS3	KT733834	1a	United States	Northern America						Q	F	Y		K		R	A	D
NS3	KT733835	1a	United States	Northern America						Q	F	Y		K		R	A	D
NS3	KT733836	1a	United States	Northern America						Q	F	Y		K		R	A	D
NS3	KT733837	1a	United States	Northern America						Q	F	Y		K		R	A	D
NS3	KT733838	1a	United States	Northern America						Q	F	Y		K		R	A	D
NS3	KT733839	1a	United States	Northern America						Q	F	Y		K		R	A	D
NS3	KT733840	1a	United States	Northern America						Q	F	Y		K		R	A	D
NS3	KT733841	1a	United States	Northern America						Q	F	Y		K		R	A	D
NS3	KT733842	1a	United States	Northern America						Q	F	Y		K		R	A	D
NS3	KT733843	1a	United States	Northern America						Q	F	Y		K		R	A	D
NS3	KT733844	1a	United States	Northern America						Q	F	Y		K		R	A	D
NS3	KT733845	1a	United States	Northern America						Q	F	Y		K		R	A	D
NS3	KT733846	1a	United States	Northern America						Q	F	Y		K		R	A	D
NS3	KT733847	1a	United States	Northern America						Q	F	Y		K		R	A	D
NS3	KT733848	1a	United States	Northern America						Q	F	Y		K		R	A	D
NS3	KT733849	1a	United States	Northern America						Q	F	Y		K		R	A	D
NS3	KT733850	1a	United States	Northern America						Q	F	Y		K		R	A	D
NS3	KT733851	1a	United States	Northern America						Q	F	Y		K		R	A	D
NS3	KT733852	1a	United States	Northern America						Q	F	Y		K		R	A	D
NS3	KT733853	1a	United States	Northern America						Q	F	Y		K		R	A	D
NS3	KT733854	1a	United States	Northern America						Q	F	Y		K		R	A	D
NS3	KT733855	1a	United States	Northern America						Q	F	Y		K		R	A	D
NS3	KT733856	1a	United States	Northern America						Q	F	Y		K		R	A	D
NS3	KT733857	1a	United States	Northern America						Q	F	Y		K		R	A	D
NS3	KT733858	1a	United States	Northern America						Q	F	Y		K		R	A	D
NS3	KT733859	1a	United States	Northern America						Q	F	Y		K		R	A	D
NS3	KT733860	1a	United States	Northern America						Q	F	Y		K		R	A	D
NS3	KT733861	1a	United States	Northern America						Q	F	Y		K		R	A	D
NS3	KT733862	1a	United States	Northern America						Q	F	Y		K		R	A	D
NS3	KT733863	1a	United States	Northern America						Q	F	Y		K		R	A	D
NS3	KT733864	1a	United States	Northern America						Q	F	Y		K		R	A	D
NS3	KT733865	1a	United States	Northern America						Q	F	Y		K		R	A	D
NS3	KT733866	1a	United States	Northern America						Q	F	Y		K		R	A	D
NS3	KT733867	1a	United States	Northern America						Q	F	Y		K		R	A	D
NS3	KT733868	1a	United States	Northern America						Q	F	Y		K		R	A	D
NS3	KT733869	1a	United States	Northern America						Q	F	Y		K		R	A	D
NS3	KT733870	1a	United States	Northern America						Q	F	Y		K		R	A	D
NS3	KT733871	1a	United States	Northern America						Q	F	Y		K		R	A	D
NS3	KT733872	1a	United States	Northern America						Q	F	Y		K		R	A	D
NS3	KT733873	1a	United States	Northern America						Q	F	Y		K		R	A	D
NS3	KT733874	1a	United States	Northern America						Q	F	Y		K		R	A	D
NS3	KT733875	1a	United States	Northern America						Q	F	Y		K		R	A	D
NS3	KT733876	1a	United States	Northern America						Q	F	Y		K		R	A	D
NS3	KT733877	1a	United States	Northern America						Q	F	Y		K		R	A	D
NS3	KT733878	1a	United States	Northern America						Q	F	Y		K		R	A	D
NS3	KT733879	1a	United States	Northern America						Q	F	Y		K		R	A	D
NS3	KT733880	1a	United States	Northern America						Q	F	Y		K		R	A	D
NS3	KT733881	1a	United States	Northern America						Q	F	Y		K		R	A	D
NS3	KT733882	1a	United States	Northern America						Q	F	Y		K		R	A	D
NS3	KT733883	1a	United States	Northern America						Q	F	Y		K		R	A	D
NS3	KT733884	1a	United States	Northern America						Q	F	Y		K		R	A	D
NS3	KT733885	1a	United States	Northern America						Q	F	Y		K		R	A	D
NS3	KT733886	1a	United States	Northern America						Q	F	Y		K		R	A	D
NS3	KT733887	1a	United States	Northern America						Q	F	Y		K		R	A	D
NS3	KT733888	1a	United States	Northern America						Q	F	Y		K		R	A	D
NS3	KT733889	1a	United States	Northern America						Q	F	Y		K		R	A	D
NS3	KT733890	1a	United States	Northern America						Q	F	Y		K		R	A	D
NS3	KT733891	1a	United States	Northern America						Q	F	Y		K		R	A	D
NS3	KT733892	1a	United States	Northern America						Q	F	Y		K		R	A	D
NS3	KT733893	1a	United States	Northern America						Q	F	Y		K		R	A	D
NS3	KT733894	1a	United States	Northern America						Q	F	Y		K		R	A	D
NS3	KT733895	1a	United States	Northern America						Q	F	Y		K		R	A	D
NS3	KT733896	1a	United States	Northern America						Q	F	Y		K		R	A	D
NS3	KT733897	1a	United States	Northern America						Q	F	Y		K		R	A	D
NS3	KT733898	1a	United States	Northern America						Q	F	Y		K		R	A	D
NS3	KT733899	1a	United States	Northern America						Q	F	Y		K		R	A	D
NS3	KT733900	1a	United States	Northern America						Q	F	Y		K		R	A	D
NS3	KT733901	1a	United States	Northern America						Q	F	Y		K		R	A	D
NS3	KT733902	1a	United States	Northern America						Q	F	Y		K		R	A	D
NS3	KT733903	1a	United States	Northern America						Q	F	Y		K		R	A	D
NS3	KT733904	1a	United States	Northern America						Q	F	Y		K		R	A	D
NS3	KT733905	1a	United States	Northern America						Q	F	Y		K		R	A	D
NS3	KT733906	1a	United States	Northern America						Q	F	Y		K		R	A	D
NS3	KT733907	1a	United States	Northern America						Q	F	Y		K		R	A	D
NS3	KT733908	1a	United States	Northern America						Q	F	Y		K		R	A	D
NS3	KT733909	1a	United States	Northern America						Q	F	Y		K		R	A	D
NS3	KT733910	1a	United States	Northern America						Q	F	Y		K		R	A	D
NS3	KT733911	1a	United States	Northern America						Q	F	Y		K		R	A	D
NS3	KT733912	1a	United States	Northern America						Q	F	Y		K		R	A	D
NS3	KT733913	1a	United States	Northern America						Q	F	Y		K		R	A	D
NS3	KT733914	1a	United States	Northern America						Q	F	Y		K		R	A	D
NS3	KT733915	1a	United States	Northern America						Q	F	Y		K		R	A	D
NS3	KT733916	1a	United States	Northern America						Q	F	Y		K		R	A	D
NS3	KT733917	1a	United States	Northern America						Q	F	Y		K		R	A	D
NS3	KT733918	1a	United States	Northern America						Q	F	Y		K		R	A	D
NS3	KT733919	1a	United States	Northern America						Q	F	Y		K		R	A	D
NS3	KT733920	1a	United States	Northern America						Q	F	Y		K		R	A	D
NS3	KT733921	1a	United States	Northern America						Q	F	Y		K		R	A	D
NS3	KT733922	1a	United States	Northern America						Q	F	Y		K		R	A	D
NS3	KT733923	1a	United States	Northern America						Q	F	Y		K		R	A	D
NS3	KT733924	1a	United States	Northern America						Q	F	Y		K		R	A	D
NS3	KT733925	1a	United States	Northern America						Q	F	Y		K		R	A	D
NS3	KT733926	1a	United States	Northern America						Q	F	Y		K		R	A	D
NS3	KT733927	1a	United States	Northern America						Q	F	Y		K		R	A	D
NS3	KT733928	1a	United States	Northern America						Q	F	Y		K		R	A	D
NS3	KT733929	1a	United States	Northern America						Q	F	Y		K		R	A	D
NS3	KT733930	1a	United States	Northern America						Q	F	Y		K		R	A	D
NS3	KT733931	1a	United States	Northern America						Q	F	Y		K		R	A	D
NS3	KT733932	1a	United States	Northern America						Q	F	Y		K		R	A	D
NS3	KT733933	1a	United States	Northern America						Q	F	Y		K		R	A	D
NS3	KT733934	1a	United States	Northern America						Q	F	Y		K		R	A	D
NS3	KT733935	1a	United States	Northern America						Q	F	Y		K		R	A	D
NS3	KT733936	1a	United States	Northern America						Q	F	Y		K		R	A	D
NS3	KT733937	1a	United States	Northern America						Q	F	Y		K		R	A	D
NS3	KT733938	1a	United States	Northern America						Q	F	Y		K		R	A	D
NS3	KT733939	1a	United States	Northern America						Q	F	Y		K		R	A	D
NS3	KT733940	1a	United States	Northern America						Q	F	Y		K		R	A	D
NS3	KT733941	1a	United States	Northern America						Q	F	Y		K		R	A	D
NS3	KT733942	1a	United States	Northern America						Q	F	Y		K		R	A	D
NS3	KT733943	1a	United States	Northern America						Q	F	Y		K		R	A	D
NS3	KT733944	1a	United States	Northern America						Q	F	Y		K		R	A	D
NS3	KT733945	1a	United States	Northern America						Q	F	Y		K		R	A	D
NS3	KT733946	1a	United States	Northern America						Q	F	Y		K		R	A	D
NS3	KT733947	1a	United States	Northern America						Q	F	Y		K		R	A	D
NS3	KT733948	1a	United States	Northern America						Q	F	Y		K		R	A	D
NS3	KT733949	1a	United States	Northern America						Q	F	Y		K		R	A	D
NS3	KT733950	1a	United States	Northern America						Q	F	Y		K		R	A	D
NS3	KT733951	1a	United States	Northern America						Q	F	Y		K		R	A	D
NS3	KT733952	1a	United States	Northern America						Q	F	Y		K		R	A	D
NS3	KT733953	1a	United States	Northern America						Q	F	Y		K		R	A	D
NS3	KT733954	1a	United States	Northern America						Q	F	Y		K		R	A	D
NS3	KT733955	1a	United States	Northern America						Q	F	Y		K		R	A	D
NS3	KT733956	1a	United States	Northern America						Q	F	Y		K		R	A	D
NS3	KT733957	1a	United States	Northern America						Q	F	Y		K		R	A	D
NS3	KT733958	1a	United States	Northern America						Q	F	Y		K		R	A	D
NS3	KT733959	1a	United States	Northern America						Q	F	Y		K		R	A	D
NS3	KT733960	1a	United States	Northern America						Q	F	Y		K		R	A	D
NS3	KT733961	1a	United States	Northern America						Q	F	Y		K		R	A	D
NS3	KT733962	1a	United States	Northern America						Q	F	Y		K		R	A	D
NS3	KT733963	1a	United States	Northern America						Q	F	Y		K		R	A	D
NS3	KT733964	1a	United States	Northern America						Q	F	Y		K		R	A	D
NS3	KT733965	1a	United States	Northern America						Q	F	Y		K		R	A	D
NS3	KT733966	1a	United States	Northern America						Q	F	Y		K		R	A	D
NS3	KT733967	1a	United States	Northern America						Q	F	Y		K		R	A	D
NS3	KT733968	1a	United States	Northern America						Q	F	Y		K		R	A	D
NS3	KT733969	1a	United States	Northern America						Q	F	Y		K		R	A	D
NS3	KT733970	1a	United States	Northern America						Q	F	Y		K		R	A	D
NS3	KT733971	1a	United States	Northern America						Q	F	Y		K		R	A	D
NS3	KT733972	1a	United States	Northern America						Q	F	Y		K		R	A	D
NS3	KT733973	1a	United States	Northern America						Q	F	Y		K		R	A	D
NS3	KT733974	1a	United States	Northern America						Q	F	Y		K		R	A	D
NS3	KT733975	1a	United States	Northern America						Q	F	Y		K		R	A	D
NS3	KT733976	1a	United States	Northern America						Q	F	Y		K		R	A	D
NS3	KT733977	1a	United States	Northern America						Q	F	Y		K		R	A	D
NS3	KT733978	1a	United States	Northern America						Q	F	Y		K		R	A	D
NS3	KT733979	1a	United States	Northern America						Q	F	Y		K		R	A	D
NS3	KT733980	1a	United States	Northern America						Q	F	Y		K		R	A	D
NS3	KT733981	1a	United States	Northern America						Q	F	Y		K		R	A	D
NS3	KT733982	1a	United States	Northern America						Q	F	Y		K		R	A	D
NS3	KT733983	1a	United States	Northern America						Q	F	Y		K		R	A	D
NS3	KT733984	1a	United States	Northern America						Q	F	Y		K		R	A	D
NS3	KT733985	1a	United States	Northern America						Q	F	Y		K		R	A	D
NS3	KT733986	1a	United States	Northern America						Q	F	Y		K		R	A	D
NS3	KT733987	1a	United States	Northern America						Q	F	Y		K		R	A	D
NS3	KT733988	1a	United States	Northern America						Q	F	Y		K		R	A	D
NS3	KT733989	1a	United States	Northern America						Q	F	Y		K		R	A	D
NS3	KT733990	1a	United States	Northern America						Q	F	Y		K		R	A	D
NS3	KT733991	1a	United States	Northern America						Q	F	Y		K		R	A	D
NS3	KT733992	1a	United States	Northern America						Q	F	Y		K		R	A	D
NS3	KT733993	1a	United States	Northern America						Q	F	Y		K		R	A	D
NS3	KT733994	1a	United States	Northern America						Q	F	Y		K		R	A	D
NS3	KT733995	1a	United States	Northern America						Q	F	Y		K		R	A	D
NS3	KT733996	1a	United States	Northern America						Q	F	Y		K		R	A	D
NS3	KT733997	1a	United States	Northern America						Q	F	Y		K		R	A	D
NS3	NC 004102	1a	United States	Northern America						Q	F	Y		Q		R	A	D
NS3	KT734516	1a	United States	Northern America						Q	F	Y		Q		R	A	D
NS3	KT734517	1a	United States	Northern America						Q	F	Y		Q		R	A	D
NS3	KT734518	1a	United States	Northern America						Q	F	Y		Q		R	A	D
NS3	KT734519	1a	United States	Northern America						Q	F	Y		Q		R	A	D
NS3	KT734520	1a	United States	Northern America						Q	F	Y		Q		R	A	D
NS3	KT734521	1a	United States	Northern America						Q	F	Y		Q		R	A	D
NS3	KT734522	1a	United States	Northern America						Q	F	Y		Q		R	A	D
NS3	KT734523	1a	United States	Northern America						Q	F	Y		Q		R	A	D
NS3	KT734524	1a	United States	Northern America						Q	F	Y		Q		R	A	D
NS3	KT734525	1a	United States	Northern America						Q	F	Y		Q		R	A	D
NS3	KT734526	1a	United States	Northern America						Q	F	Y		Q		R	A	D
NS3	KT734527	1a	United States	Northern America						Q	F	Y		Q		R	A	D
NS3	KT734528	1a	United States	Northern America						Q	F	Y		Q		R	A	D
NS3	KT734529	1a	United States	Northern America						Q	F	Y		Q		R	A	D
NS3	KT734530	1a	United States	Northern America						Q	F	Y		Q		R	A	D
NS3	KT734531	1a	United States	Northern America						Q	F	Y		Q		R	A	D
NS3	KT734532	1a	United States	Northern America						Q	F	Y		Q		R	A	D
NS3	KT734533	1a	United States	Northern America						Q	F	Y		Q		R	A	D
NS3	KT734534	1a	United States	Northern America						Q	F	Y		Q		R	A	D
NS3	KT734535	1a	United States	Northern America						Q	F	Y		Q		R	A	D
NS3	KT734536	1a	United States	Northern America						Q	F	Y		Q		R	A	D
NS3	KT734537	1a	United States	Northern America						Q	F	Y		Q		R	A	D
NS3	KT734538	1a	United States	Northern America						Q	F	Y		Q		R	A	D
NS3	KT734539	1a	United States	Northern America						Q	F	Y		Q		R	A	D
NS3	KT734540	1a	United States	Northern America						Q	F	Y		Q		R	A	D
NS3	KT734541	1a	United States	Northern America						Q	F	Y		Q		R	A	D
NS3	KT734542	1a	United States	Northern America						Q	F	Y		Q		R	A	D
NS3	KT734543	1a	United States	Northern America						Q	F	Y		Q		R	A	D
NS3	KT734544	1a	United States	Northern America						Q	F	Y		Q		R	A	D
NS3	KT734545	1a	United States	Northern America						Q	F	Y		Q		R	A	D
NS3	KT734546	1a	United States	Northern America						Q	F	Y		Q		R	A	D
NS3	KT734547	1a	United States	Northern America						Q	F	Y		Q		R	A	D
NS3	KT734548	1a	United States	Northern America						Q	F	Y		Q		R	A	D
NS3	KT734549	1a	United States	Northern America						Q	F	Y		Q		R	A	D
NS3	KT734550	1a	United States	Northern America						Q	F	Y		Q		R	A	D
NS3	KT734551	1a	United States	Northern America						Q	F	Y		Q		R	A	D
NS3	KT734552	1a	United States	Northern America						Q	F	Y		Q		R	A	D
NS3	KT734553	1a	United States	Northern America						Q	F	Y		Q		R	A	D
NS3	KT734554	1a	United States	Northern America						Q	F	Y		Q		R	A	D
NS3	KT734555	1a	United States	Northern America						Q	F	Y		Q		R	A	D
NS3	KT734556	1a	United States	Northern America						Q	F	Y		Q		R	A	D
NS3	KT734557	1a	United States	Northern America						Q	F	Y		Q		R	A	D
NS3	KT734558	1a	United States	Northern America						Q	F	Y		Q		R	A	D
NS3	KT734559	1a	United States	Northern America						Q	F	Y		Q		R	A	D
NS3	KT734560	1a	United States	Northern America						Q	F	Y		Q		R	A	D
NS3	KT734561	1a	United States	Northern America						Q	F	Y		Q		R	A	D
NS3	KT734562	1a	United States	Northern America						Q	F	Y		Q		R	A	D
NS3	KT734563	1a	United States	Northern America						Q	F	Y		Q		R	A	D
NS3	KT734564	1a	United States	Northern America						Q	F	Y		Q		R	A	D
NS3	KT734565	1a	United States	Northern America						Q	F	Y		Q		R	A	D
NS3	KT734566	1a	United States	Northern America						Q	F	Y		Q		R	A	D
NS3	KT734567	1a	United States	Northern America						Q	F	Y		Q		R	A	D
NS3	KT734568	1a	United States	Northern America						Q	F	Y		Q		R	A	D
NS3	KT734569	1a	United States	Northern America						Q	F	Y		Q		R	A	D
NS3	KT734570	1a	United States	Northern America						Q	F	Y		Q		R	A	D
NS3	KT734571	1a	United States	Northern America						Q	F	Y		Q		R	A	D
NS3	KT734572	1a	United States	Northern America						Q	F	Y		Q		R	A	D
NS3	KT734573	1a	United States	Northern America						Q	F	Y		Q		R	A	D
NS3	KT734574	1a	United States	Northern America						Q	F	Y		Q		R	A	D
NS3	KT734575	1a	United States	Northern America						Q	F	Y		Q		R	A	D
NS3	KT734576	1a	United States	Northern America						Q	F	Y		Q		R	A	D
NS3	KT734577	1a	United States	Northern America						Q	F	Y		Q		R	A	D
NS3	KT734578	1a	United States	Northern America						Q	F	Y		Q		R	A	D
NS3	KT734579	1a	United States	Northern America						Q	F	Y		Q		R	A	D
NS3	KT734580	1a	United States	Northern America						Q	F	Y		Q		R	A	D
NS3	KT734581	1a	United States	Northern America						Q	F	Y		Q		R	A	D
NS3	KT734582	1a	United States	Northern America						Q	F	Y		Q		R	A	D
NS3	KT734583	1a	United States	Northern America						Q	F	Y		Q		R	A	D
NS3	KT734584	1a	United States	Northern America						Q	F	Y		Q		R	A	D
NS3	KT734585	1a	United States	Northern America						Q	F	Y		Q		R	A	D
NS3	KT734586	1a	United States	Northern America						Q	F	Y		Q		R	A	D
NS3	KT734587	1a	United States	Northern America						Q	F	Y		Q		R	A	D
NS3	KT734588	1a	United States	Northern America						Q	F	Y		Q		R	A	D
NS3	KT734589	1a	United States	Northern America						Q	F	Y		Q		R	A	D
NS3	KT734590	1a	United States	Northern America						Q	F	Y		Q		R	A	D
NS3	KT734591	1a	United States	Northern America						Q	F	Y		Q		R	A	D
NS3	KT734592	1a	United States	Northern America						Q	F	Y		Q		R	A	D
NS3	KT734593	1a	United States	Northern America						Q	F	Y		Q		R	A	D
NS3	KT734594	1a	United States	Northern America						Q	F	Y		Q		R	A	D
NS3	KT734595	1a	United States	Northern America						Q	F	Y		Q		R	A	D
NS3	KT734596	1a	United States	Northern America						Q	F	Y		Q		R	A	D
NS3	KT734597	1a	United States	Northern America						Q	F	Y		Q		R	A	D
NS3	KT734598	1a	United States	Northern America						Q	F	Y		Q		R	A	D
NS3	KT734599	1a	United States	Northern America						Q	F	Y		Q		R	A	D
NS3	KT734600	1a	United States	Northern America						Q	F	Y		Q		R	A	D
NS3	KT734601	1a	United States	Northern America						Q	F	Y		Q		R	A	D
NS3	KT734602	1a	United States	Northern America						Q	F	Y		Q		R	A	D
NS3	KT734603	1a	United States	Northern America						Q	F	Y		Q		R	A	D
NS3	KT734604	1a	United States	Northern America						Q	F	Y		Q		R	A	D
NS3	KT734605	1a	United States	Northern America						Q	F	Y		Q		R	A	D
NS3	KT734606	1a	United States	Northern America						Q	F	Y		Q		R	A	D
NS3	KT734607	1a	United States	Northern America						-	-	-		-		-	-	-
NS3	KT734608	1a	United States	Northern America						Q	F	Y		Q		R	A	D
NS3	KT734609	1a	United States	Northern America						Q	F	Y		Q		R	A	D
NS3	KT734610	1a	United States	Northern America						Q	F	Y		Q		R	A	D
NS3	KY965448	1a	United States	Northern America						Q	F	Y		K		R	A	D
NS3	KY965449	1a	United States	Northern America						Q	F	Y		K		R	A	D
NS3	KY965450	1a	United States	Northern America						Q	F	Y		K		R	A	D
NS3	KY965451	1a	United States	Northern America						Q	F	Y		K		R	A	D
NS3	KY965452	1a	United States	Northern America						Q	F	Y		K		R	A	D
NS3	KY965453	1a	United States	Northern America						Q	F	Y		K		R	A	D
NS3	KY965454	1a	United States	Northern America						Q	F	Y		K		R	A	D
NS3	KY965455	1a	United States	Northern America						Q	F	Y		K		R	A	D
NS3	KY965456	1a	United States	Northern America						Q	F	Y		K		R	A	D
NS3	KY965457	1a	United States	Northern America						Q	F	Y		K		R	A	D
NS3	KY965458	1a	United States	Northern America						Q	F	Y		K		R	A	D
NS3	KY965459	1a	United States	Northern America						Q	F	Y		K		R	A	D
NS3	KY965460	1a	United States	Northern America						Q	F	Y		K		R	A	D
NS3	KY965461	1a	United States	Northern America						Q	F	Y		K		R	A	D
NS3	KY965462	1a	United States	Northern America						Q	F	Y		K		R	A	D
NS3	KY965463	1a	United States	Northern America						Q	F	Y		K		R	A	D
NS3	KY965464	1a	United States	Northern America						Q	F	Y		K		R	A	D
NS3	KY965465	1a	United States	Northern America						Q	F	Y		K		R	A	D
NS3	KY965466	1a	United States	Northern America						Q	F	Y		K		R	A	D
NS3	KY965467	1a	United States	Northern America						Q	F	Y		K		R	A	D
NS3	KY965468	1a	United States	Northern America						Q	F	Y		K		R	A	D
NS3	KY965469	1a	United States	Northern America						Q	F	Y		K		R	A	D
NS3	KY965470	1a	United States	Northern America						Q	F	Y		K		R	A	D
NS3	KY965471	1a	United States	Northern America						Q	F	Y		K		R	A	D
NS3	KY965472	1a	United States	Northern America						Q	F	Y		K		R	A	D
NS3	KY965473	1a	United States	Northern America						Q	F	Y		K		R	A	D
NS3	KY965474	1a	United States	Northern America						Q	F	Y		K		R	A	D
NS3	KY965475	1a	United States	Northern America						Q	F	Y		K		R	A	D
NS3	KY965476	1a	United States	Northern America						Q	F	Y		K		R	A	D
NS3	KY965477	1a	United States	Northern America						Q	F	Y		K		R	A	D
NS3	KY965478	1a	United States	Northern America						Q	F	Y		K		R	A	D
NS3	KY965479	1a	United States	Northern America						Q	F	Y		K		R	A	D
NS3	KY965480	1a	United States	Northern America						Q	F	Y		K		R	A	D
NS3	KY965530	1a	United States	Northern America						Q	F	Y		K		R	A	D
NS3	KY965531	1a	United States	Northern America						Q	F	Y		K		R	A	D
NS3	KY965532	1a	United States	Northern America						Q	F	Y		K		R	A	D
NS3	KY965533	1a	United States	Northern America						Q	F	Y		K		R	A	D
NS3	KY965534	1a	United States	Northern America						Q	F	Y		K		R	A	D
NS3	KY965535	1a	United States	Northern America						Q	F	Y		K		R	A	D
NS3	KY965536	1a	United States	Northern America						Q	F	Y		K		R	A	D
NS3	KY965537	1a	United States	Northern America						Q	F	Y		K		R	A	D
NS3	KY965538	1a	United States	Northern America						Q	F	Y		K		R	A	D
NS3	KY965539	1a	United States	Northern America						Q	F	Y		K		R	A	D
NS3	KY965540	1a	United States	Northern America						Q	F	Y		K		R	A	D
NS3	KY965541	1a	United States	Northern America						Q	F	Y		K		R	A	D
NS3	KY965542	1a	United States	Northern America						Q	F	Y		K		R	A	D
NS3	KY965543	1a	United States	Northern America						Q	F	Y		K		R	A	D
NS3	KY965544	1a	United States	Northern America						Q	F	Y		K		R	A	D
NS3	KY965545	1a	United States	Northern America						Q	F	Y		K		R	A	D
NS3	KY965546	1a	United States	Northern America						Q	F	Y		K		R	A	D
NS3	KY965547	1a	United States	Northern America						Q	F	Y		K		R	A	D
NS3	KY965548	1a	United States	Northern America						Q	F	Y		K		R	A	D
NS3	KY965549	1a	United States	Northern America						Q	F	Y		K		R	A	D
NS3	KY965550	1a	United States	Northern America						Q	F	Y		K		R	A	D
NS3	KY965551	1a	United States	Northern America						Q	F	Y		K		R	A	D
NS3	KY965552	1a	United States	Northern America						Q	F	Y		K		R	A	D
NS3	KY965553	1a	United States	Northern America						Q	F	Y		K		R	A	D
NS3	KY965554	1a	United States	Northern America						Q	F	Y		K		R	A	D
NS3	KY965555	1a	United States	Northern America						Q	F	Y		K		R	A	D
NS3	KY965556	1a	United States	Northern America						Q	F	Y		K		R	A	D
NS3	KY965557	1a	United States	Northern America						Q	F	Y		K		R	A	D
NS3	KY965558	1a	United States	Northern America						Q	F	Y		K		R	A	D
NS3	KY965559	1a	United States	Northern America						Q	F	Y		K		R	A	D
NS3	KY965560	1a	United States	Northern America						Q	F	Y		K		R	A	D
NS3	KY965561	1a	United States	Northern America						Q	F	Y		K		R	A	D
NS3	KY965562	1a	United States	Northern America						Q	F	Y		K		R	A	D
NS3	KY965602	1a	United States	Northern America						Q	F	Y		K		R	A	D
NS3	KY965603	1a	United States	Northern America						Q	F	Y		K		R	A	D
NS3	KY965604	1a	United States	Northern America						Q	F	Y		K		R	A	D
NS3	KY965605	1a	United States	Northern America						Q	F	Y		K		R	A	D
NS3	KY965606	1a	United States	Northern America						Q	F	Y		K		R	A	D
NS3	KY965607	1a	United States	Northern America						Q	F	Y		K		R	A	D
NS3	KY965608	1a	United States	Northern America						Q	F	Y		K		R	A	D
NS3	KY965609	1a	United States	Northern America						Q	F	Y		K		R	A	D
NS3	KY965610	1a	United States	Northern America						Q	F	Y		K		R	A	D
NS3	KY965611	1a	United States	Northern America						Q	F	Y		K		R	A	D
NS3	KY965612	1a	United States	Northern America						Q	F	Y		K		R	A	D
NS3	KY965613	1a	United States	Northern America						Q	F	Y		K		R	A	D
NS3	KY965614	1a	United States	Northern America						Q	F	Y		K		R	A	D
NS3	KY965615	1a	United States	Northern America						Q	F	Y		K		R	A	D
NS3	KY965616	1a	United States	Northern America						Q	F	Y		K		R	A	D
NS3	KY965617	1a	United States	Northern America						Q	F	Y		K		R	A	D
NS3	KY965618	1a	United States	Northern America						Q	F	Y		K		R	A	D
NS3	KY965619	1a	United States	Northern America						Q	F	Y		K		R	A	D
NS3	KY965620	1a	United States	Northern America						Q	F	Y		K		R	A	D
NS3	KY965621	1a	United States	Northern America						Q	F	Y		K		R	A	D
NS3	KY965622	1a	United States	Northern America						Q	F	Y		K		R	A	D
NS3	KY965650	1a	United States	Northern America						Q	F	Y		K		R	A	D
NS3	KY965651	1a	United States	Northern America						Q	F	Y		K		R	A	D
NS3	KY965652	1a	United States	Northern America						Q	F	Y		K		R	A	D
NS3	KY965653	1a	United States	Northern America						Q	F	Y		K		R	A	D
NS3	KY965654	1a	United States	Northern America						Q	F	Y		K		R	A	D
NS3	KY965655	1a	United States	Northern America						Q	F	Y		K		R	A	D
NS3	KY965656	1a	United States	Northern America						Q	F	Y		K		R	A	D
NS3	KY965657	1a	United States	Northern America						Q	F	Y		K		R	A	D
NS3	KY965658	1a	United States	Northern America						Q	F	Y		K		R	A	D
NS3	KY965659	1a	United States	Northern America						Q	F	Y		K		R	A	D
NS3	KY965660	1a	United States	Northern America						Q	F	Y		K		R	A	D
NS3	KY965661	1a	United States	Northern America						Q	F	Y		K		R	A	D
NS3	KY965662	1a	United States	Northern America						Q	F	Y		K		R	A	D
NS3	KY965663	1a	United States	Northern America						Q	F	Y		K		R	A	D
NS3	KY965664	1a	United States	Northern America						Q	F	Y		K		R	A	D
NS3	KY965665	1a	United States	Northern America						Q	F	Y		K		R	A	D
NS3	KY965666	1a	United States	Northern America						Q	F	Y		K		R	A	D
NS3	KY965667	1a	United States	Northern America						Q	F	Y		K		R	A	D
NS3	KY965668	1a	United States	Northern America						Q	F	Y		K		R	A	D
NS3	KY965669	1a	United States	Northern America						Q	F	Y		K		R	A	D
NS3	KY965670	1a	United States	Northern America						Q	F	Y		K		R	A	D
NS3	KY965671	1a	United States	Northern America						Q	F	Y		K		R	A	D
NS3	KY965672	1a	United States	Northern America						Q	F	Y		K		R	A	D
NS3	KY965673	1a	United States	Northern America						Q	F	Y		K		R	A	D
NS3	KY965674	1a	United States	Northern America						Q	F	Y		K		R	A	D
NS3	KY965675	1a	United States	Northern America						Q	F	Y		K		R	A	D
NS3	KY965676	1a	United States	Northern America						Q	F	Y		K		R	A	D
NS3	KY965677	1a	United States	Northern America						Q	F	Y		K		R	A	D
NS3	KY965678	1a	United States	Northern America						Q	F	Y		K		R	A	D
NS3	KY965679	1a	United States	Northern America						Q	F	Y		K		R	A	D
NS3	KY965680	1a	United States	Northern America						Q	F	Y		K		R	A	D
NS3	KY965681	1a	United States	Northern America						Q	F	Y		K		R	A	D
NS3	KY965682	1a	United States	Northern America						Q	F	Y		K		R	A	D
NS3	KY965683	1a	United States	Northern America						Q	F	Y		K		R	A	D
NS3	KY965684	1a	United States	Northern America						Q	F	Y		K		R	A	D
NS3	KY965685	1a	United States	Northern America						Q	F	Y		K		R	A	D
NS3	KY965686	1a	United States	Northern America						Q	F	Y		K		R	A	D
NS3	KY965715	1a	United States	Northern America						Q	F	Y		K		R	A	D
NS3	KY965716	1a	United States	Northern America						Q	F	Y		K		R	A	D
NS3	KY965717	1a	United States	Northern America						Q	F	Y		K		R	A	D
NS3	KY965718	1a	United States	Northern America						Q	F	Y		K		R	A	D
NS3	KY965719	1a	United States	Northern America						Q	F	Y		K		R	A	D
NS3	KY965720	1a	United States	Northern America						Q	F	Y		K		R	A	D
NS3	KY965721	1a	United States	Northern America						Q	F	Y		K		R	A	D
NS3	KY965722	1a	United States	Northern America						Q	F	Y		K		R	A	D
NS3	KY965723	1a	United States	Northern America						Q	F	Y		K		R	A	D
NS3	KY965724	1a	United States	Northern America						Q	F	Y		K		R	A	D
NS3	KY965725	1a	United States	Northern America						Q	F	Y		K		R	A	D
NS3	KY965726	1a	United States	Northern America						Q	F	Y		K		R	A	D
NS3	KY965727	1a	United States	Northern America						Q	F	Y		K		R	A	D
NS3	KY965728	1a	United States	Northern America						Q	F	Y		K		R	A	D
NS3	KY965729	1a	United States	Northern America						Q	F	Y		K		R	A	D
NS3	KY965730	1a	United States	Northern America						Q	F	Y		K		R	A	D
NS3	KY965731	1a	United States	Northern America						Q	F	Y		K		R	A	D
NS3	KY965732	1a	United States	Northern America						Q	F	Y		K		R	A	D
NS3	KY965733	1a	United States	Northern America						Q	F	Y		K		R	A	D
NS3	KY965734	1a	United States	Northern America						Q	F	Y		K		R	A	D
NS3	KY965735	1a	United States	Northern America						Q	F	Y		K		R	A	D
NS3	KY965736	1a	United States	Northern America						Q	F	Y		K		R	A	D
NS3	KY965737	1a	United States	Northern America						Q	F	Y		K		R	A	D
NS3	KY965738	1a	United States	Northern America						Q	F	Y		K		R	A	D
NS3	KY965739	1a	United States	Northern America						Q	F	Y		K		R	A	D
NS3	KY965740	1a	United States	Northern America						Q	F	Y		K		R	A	D
NS3	KY965741	1a	United States	Northern America						Q	F	Y		K		R	A	D
NS3	KY965742	1a	United States	Northern America						Q	F	Y		K		R	A	D
NS3	KY965743	1a	United States	Northern America						Q	F	Y		K		R	A	D
NS3	KY965744	1a	United States	Northern America						Q	F	Y		K		R	A	D
NS3	KY965745	1a	United States	Northern America						Q	F	Y		K		R	A	D
NS3	KY965746	1a	United States	Northern America						Q	F	Y		K		R	A	D
NS3	KY965747	1a	United States	Northern America						Q	F	Y		K		R	A	D
NS3	KY965748	1a	United States	Northern America						Q	F	Y		K		R	A	D
NS3	KY965749	1a	United States	Northern America						Q	F	Y		K		R	A	D
NS3	KY965750	1a	United States	Northern America						Q	F	Y		K		R	A	D
NS3	KY965751	1a	United States	Northern America						Q	F	Y		K		R	A	D
NS3	KY965752	1a	United States	Northern America						Q	F	Y		K		R	A	D
NS3	KY965753	1a	United States	Northern America						Q	F	Y		K		R	A	D
NS3	KY965754	1a	United States	Northern America						Q	F	Y		K		R	A	D
NS3	KY965755	1a	United States	Northern America						Q	F	Y		K		R	A	D
NS3	KY965756	1a	United States	Northern America						Q	F	Y		K		R	A	D
NS3	KY965757	1a	United States	Northern America						Q	F	Y		K		R	A	D
NS3	KY965758	1a	United States	Northern America						Q	F	Y		K		R	A	D
NS3	KY965759	1a	United States	Northern America						Q	F	Y		K		R	A	D
NS3	KY965760	1a	United States	Northern America						Q	F	Y		K		R	A	D
NS3	KY965761	1a	United States	Northern America						Q	F	Y		K		R	A	D
NS3	KY965762	1a	United States	Northern America						Q	F	Y		K		R	A	D
NS3	KY965763	1a	United States	Northern America						Q	F	Y		K		R	A	D
NS3	KY965764	1a	United States	Northern America						Q	F	Y		K		R	A	D
NS3	KY965765	1a	United States	Northern America						Q	F	Y		K		R	A	D
NS3	KY965766	1a	United States	Northern America						Q	F	Y		K		R	A	D
NS3	KY965767	1a	United States	Northern America						Q	F	Y		K		R	A	D
NS3	KY965768	1a	United States	Northern America						Q	F	Y		K		R	A	D
NS3	KY965769	1a	United States	Northern America						Q	F	Y		K		R	A	D
NS3	KY965770	1a	United States	Northern America						Q	F	Y		K		R	A	D
NS3	KY965771	1a	United States	Northern America						Q	F	Y		K		R	A	D
NS3	KY965772	1a	United States	Northern America						Q	F	Y		K		R	A	D
NS3	KY965773	1a	United States	Northern America						Q	F	Y		K		R	A	D
NS3	KY965774	1a	United States	Northern America						Q	F	Y		K		R	A	D
NS3	KY965775	1a	United States	Northern America						Q	F	Y		K		R	A	D
NS3	KY965776	1a	United States	Northern America						Q	F	Y		K		R	A	D
NS3	KY965777	1a	United States	Northern America						Q	F	Y		K		R	A	D
NS3	KY965778	1a	United States	Northern America						Q	F	Y		K		R	A	D
NS3	KY965779	1a	United States	Northern America						Q	F	Y		K		R	A	D
NS3	KY965780	1a	United States	Northern America						Q	F	Y		K		R	A	D
NS3	KY965781	1a	United States	Northern America						Q	F	Y		K		R	A	D
NS3	KY965782	1a	United States	Northern America						Q	F	Y		K		R	A	D
NS3	KY965783	1a	United States	Northern America						Q	F	Y		K		R	A	D
NS3	KY965784	1a	United States	Northern America						Q	F	Y		K		R	A	D
NS3	KY965785	1a	United States	Northern America						Q	F	Y		K		R	A	D
NS3	KY965786	1a	United States	Northern America						Q	F	Y		K		R	A	D
NS3	KY965787	1a	United States	Northern America						Q	F	Y		K		R	A	D
NS3	KY965788	1a	United States	Northern America						Q	F	Y		K		R	A	D
NS3	KY965789	1a	United States	Northern America						Q	F	Y		K		R	A	D
NS3	KY965790	1a	United States	Northern America						Q	F	Y		K		R	A	D
NS3	LC209863	1a	Japan	Eastern Asia						Q	F	Y		Q		K	A	D
NS3	LC209864	1a	Japan	Eastern Asia						Q	F	Y		K		R	A	D
NS3	LC209865	1a	Japan	Eastern Asia						Q	F	Y		Q		R	A	D
NS3	LC209866	1a	Japan	Eastern Asia						Q	F	Y		K		R	A	D
NS3	LC209867	1a	Japan	Eastern Asia						Q	F	Y		Q		R	A	D
NS3	LC209868	1a	Japan	Eastern Asia						Q	F	Y		Q		R	A	E
NS3	LC209869	1a	Japan	Eastern Asia						Q	F	Y		Q		R	A	D
NS3	LC209870	1a	Japan	Eastern Asia						Q	F	Y		Q		R	A	Y
NS3	LC209871	1a	Japan	Eastern Asia						Q	F	Y		Q		R	A	D
NS3	LC209872	1a	Japan	Eastern Asia						Q	F	Y		Q		R	A	D
NS3	LC209873	1a	Japan	Eastern Asia						Q	F	Y		Q		R	A	D
NS3	LC209874	1a	Japan	Eastern Asia						Q	F	Y		Q		R	A	D
NS3	LC209875	1a	Japan	Eastern Asia						Q	F	Y		Q		R	A	D
NS3	LC209876	1a	Japan	Eastern Asia						Q	F	Y		K		R	A	D
NS3	LC209877	1a	Japan	Eastern Asia						Q	F	Y		Q		R	A	D
NS3	LC209878	1a	Japan	Eastern Asia						Q	F	Y		Q		R	A	D
NS3	LC209879	1a	Japan	Eastern Asia						Q	F	Y		K		R	A	D
NS3	LC209880	1a	Japan	Eastern Asia						Q	L	Y		L		R	A	D
NS3	LC209881	1a	Japan	Eastern Asia						Q	F	Y		L		R	A	D
NS3	LC209882	1a	Japan	Eastern Asia						Q	F	Y		Q		R	A	D
NS3	LC209883	1a	Japan	Eastern Asia						Q	F	Y		Q		R	A	D
NS3	LC209884	1a	Japan	Eastern Asia						Q	F	Y		L		R	A	E
NS3	LC209885	1a	Japan	Eastern Asia						Q	F	Y		Q		R	A	D
NS3	LC209886	1a	Japan	Eastern Asia						Q	F	Y		Q		R	A	D
NS3	LC209887	1a	Japan	Eastern Asia						Q	F	Y		Q		K	A	D
NS3	LC209888	1a	Japan	Eastern Asia						Q	F	Y		Q		R	A	D
NS3	LC368311	1a	Japan	Eastern Asia						Q	F	Y		Q		R	A	D
NS3	LC368312	1a	Japan	Eastern Asia						Q	F	Y		Q		R	A	D
NS3	LC368313	1a	Japan	Eastern Asia						Q	F	Y		K		R	A	D
NS3	LC368315	1a	Japan	Eastern Asia						Q	F	Y		Q		R	A	D
NS3	LC368316	1a	Japan	Eastern Asia						Q	F	Y		Q		R	A	D
NS3	LC368317	1a	Japan	Eastern Asia						Q	F	Y		Q		R	A	D
NS3	LC368320	1a	Japan	Eastern Asia						Q	F	Y		Q		R	A	D
NS3	LC368321	1a	Japan	Eastern Asia						H	F	Y		K		R	A	D
NS3	LC368324	1a	Japan	Eastern Asia						Q	F	Y		Q		R	A	D
NS3	LC368326	1a	Japan	Eastern Asia						Q	F	Y		Q		R	A	D
NS3	LC368327	1a	Japan	Eastern Asia						Q	F	Y		K		R	A	D
NS3	LC368328	1a	Japan	Eastern Asia						Q	F	Y		Q		R	A	D
NS3	LC368329	1a	Japan	Eastern Asia						Q	F	Y		Q		R	A	D
NS3	LC368331	1a	Japan	Eastern Asia						Q	F	Y		Q		R	A	D
NS3	LC368332	1a	Japan	Eastern Asia						Q	F	Y		K		R	A	D
NS3	LC368347	1a	Japan	Eastern Asia						Q	F	Y		Q		R	A	D
NS3	LC368351	1a	Japan	Eastern Asia						Q	F	Y		Q		R	A	D
NS3	LC368374	1a	Australia	Australia and New Zeland						Q	F	Y		Q		R	A	D
NS3	LC368404	1a	India	Southern Asia						Q	F	Y		Q		R	A	D
NS3	LC368412	1a	Myanmar	South-eastern Asia						Q	F	Y		Q		R	A	D
NS3	M62321	1a	United States	Northern America						Q	F	Y		Q		R	A	D
NS3	M67463	1a	United States	Northern America						Q	F	Y		Q		R	A	D
NS3	MF282019	1a	United States	Northern America						Q	F	Y		Q		R	A	D
NS3	MF282020	1a	United States	Northern America						Q	F	Y		Q		R	A	D
NS3	MF282021	1a	United States	Northern America						Q	F	Y		Q		R	A	D
NS3	MF282022	1a	United States	Northern America						Q	F	Y		Q		R	A	D
NS3	MF282023	1a	United States	Northern America						Q	F	Y		Q		R	A	D
NS3	MF282024	1a	United States	Northern America						Q	F	Y		Q		R	A	D
NS3	MF282025	1a	United States	Northern America						Q	F	Y		Q		R	A	D
NS3	MF282026	1a	United States	Northern America						Q	F	Y		Q		R	A	D
NS3	MF282027	1a	United States	Northern America						Q	F	Y		Q		R	A	D
NS3	MF282028	1a	United States	Northern America						Q	F	Y		Q		R	A	D
NS3	MF282029	1a	United States	Northern America						Q	F	Y		Q		R	A	D
NS3	MF282030	1a	United States	Northern America						Q	F	Y		Q		R	A	D
NS3	MF282031	1a	United States	Northern America						Q	F	Y		Q		R	A	D
NS3	MF282440	1a	United States	Northern America						Q	F	Y		K		R	A	D
NS3	MF282441	1a	United States	Northern America						Q	F	Y		K		R	A	D
NS3	MF282442	1a	United States	Northern America						Q	F	Y		K		R	A	D
NS3	MF282443	1a	United States	Northern America						Q	F	Y		K		R	A	D
NS3	MF282444	1a	United States	Northern America						Q	F	Y		K		R	A	D
NS3	MF282445	1a	United States	Northern America						Q	F	Y		K		R	A	D
NS3	MF282446	1a	United States	Northern America						Q	F	Y		K		R	A	D
NS3	MF282447	1a	United States	Northern America						Q	F	Y		K		R	A	D
NS3	MF282448	1a	United States	Northern America						Q	F	Y		K		R	A	D
NS3	MF282449	1a	United States	Northern America						Q	F	Y		K		R	A	D
NS3	MF282450	1a	United States	Northern America						Q	F	Y		K		R	A	D
NS3	MF282451	1a	United States	Northern America						Q	F	Y		K		R	A	D
NS3	MF282452	1a	United States	Northern America						Q	F	Y		K		R	A	D
NS3	MF282453	1a	United States	Northern America						Q	F	Y		K		R	A	D
NS3	MF282454	1a	United States	Northern America						Q	F	Y		K		R	A	D
NS3	MF282455	1a	United States	Northern America						Q	F	Y		K		R	A	D
NS3	MF282456	1a	United States	Northern America						Q	F	Y		K		R	A	D
NS3	MF282457	1a	United States	Northern America						Q	F	Y		K		R	A	D
NS3	MF282458	1a	United States	Northern America						Q	F	Y		K		R	A	D
NS3	MF282459	1a	United States	Northern America						Q	F	Y		K		R	A	D
NS3	MF282460	1a	United States	Northern America						Q	F	Y		K		R	A	D
NS3	MF282461	1a	United States	Northern America						Q	F	Y		K		R	A	D
NS3	MF282462	1a	United States	Northern America						Q	F	Y		K		R	A	D
NS3	MF282463	1a	United States	Northern America						Q	F	Y		K		R	A	D
NS3	MF282464	1a	United States	Northern America						Q	F	Y		K		R	A	D
NS3	MF282465	1a	United States	Northern America						Q	F	Y		K		R	A	D
NS3	MF282466	1a	United States	Northern America						Q	F	Y		K		R	A	D
NS3	MF282467	1a	United States	Northern America						Q	F	Y		K		R	A	D
NS3	MF282468	1a	United States	Northern America						Q	F	Y		K		R	A	D
NS3	MF282469	1a	United States	Northern America						Q	F	Y		K		R	A	D
NS3	MF282470	1a	United States	Northern America						Q	F	Y		K		R	A	D
NS3	MF282471	1a	United States	Northern America						Q	F	Y		K		R	A	D
NS3	MF282472	1a	United States	Northern America						Q	F	Y		K		R	A	D
NS3	MF282473	1a	United States	Northern America						Q	F	Y		K		R	A	D
NS3	MF282474	1a	United States	Northern America						Q	F	Y		K		R	A	D
NS3	MF282475	1a	United States	Northern America						Q	F	Y		K		R	A	D
NS3	MF282476	1a	United States	Northern America						Q	F	Y		K		R	A	D
NS3	MF282477	1a	United States	Northern America						Q	F	Y		K		R	A	D
NS3	MF282478	1a	United States	Northern America						Q	F	Y		K		R	A	D
NS3	MF282479	1a	United States	Northern America						Q	F	Y		K		R	A	D
NS3	MF282480	1a	United States	Northern America						Q	F	Y		K		R	A	D
NS3	MF282481	1a	United States	Northern America						Q	F	Y		K		R	A	D
NS3	MF282482	1a	United States	Northern America						Q	F	Y		K		R	A	D
NS3	MF282483	1a	United States	Northern America						Q	F	Y		K		R	A	D
NS3	MF282484	1a	United States	Northern America						Q	F	Y		K		R	A	D
NS3	MF282485	1a	United States	Northern America						Q	F	Y		K		R	A	D
NS3	MF282486	1a	United States	Northern America						Q	F	Y		K		R	A	D
NS3	MF282487	1a	United States	Northern America						Q	F	Y		K		R	A	D
NS3	MF282488	1a	United States	Northern America						Q	F	Y		K		R	A	D
NS3	MF282489	1a	United States	Northern America						Q	F	Y		K		R	A	D
NS3	MF282490	1a	United States	Northern America						Q	F	Y		K		R	A	D
NS3	MF282491	1a	United States	Northern America						Q	F	Y		K		R	A	D
NS3	MF282492	1a	United States	Northern America						Q	F	Y		K		R	A	D
NS3	MF282493	1a	United States	Northern America						Q	F	Y		K		R	A	D
NS3	MF282494	1a	United States	Northern America						Q	F	Y		K		R	A	D
NS3	MF282495	1a	United States	Northern America						Q	F	Y		K		R	A	D
NS3	MF282496	1a	United States	Northern America						Q	F	Y		K		R	A	D
NS3	MF282497	1a	United States	Northern America						Q	F	Y		K		R	A	D
NS3	MF282498	1a	United States	Northern America						Q	F	Y		K		R	A	D
NS3	MF282499	1a	United States	Northern America						Q	F	Y		K		R	A	D
NS3	MF282500	1a	United States	Northern America						Q	F	Y		K		R	A	D
NS3	MF282501	1a	United States	Northern America						Q	F	Y		K		R	A	D
NS3	MF282502	1a	United States	Northern America						Q	F	Y		K		R	A	D
NS3	MF282503	1a	United States	Northern America						Q	F	Y		K		R	A	D
NS3	MF282504	1a	United States	Northern America						Q	F	Y		K		R	A	D
NS3	MF282505	1a	United States	Northern America						Q	F	Y		K		R	A	D
NS3	MF282506	1a	United States	Northern America						Q	F	Y		K		R	A	D
NS3	MF282507	1a	United States	Northern America						Q	F	Y		K		R	A	D
NS3	MF282508	1a	United States	Northern America						Q	F	Y		K		R	A	D
NS3	MF282509	1a	United States	Northern America						Q	F	Y		K		R	A	D
NS3	MF282510	1a	United States	Northern America						Q	F	Y		K		R	A	D
NS3	MF282511	1a	United States	Northern America						Q	F	Y		K		R	A	D
NS3	MF282512	1a	United States	Northern America						Q	F	Y		K		R	A	D
NS3	MF282513	1a	United States	Northern America						Q	F	Y		K		R	A	D
NS3	MF282514	1a	United States	Northern America						Q	F	Y		K		R	A	D
NS3	MF282515	1a	United States	Northern America						Q	F	Y		K		R	A	D
NS3	MF282516	1a	United States	Northern America						Q	F	Y		K		R	A	D
NS3	MF282517	1a	United States	Northern America						Q	F	Y		K		R	A	D
NS3	MF282518	1a	United States	Northern America						Q	F	Y		K		R	A	D
NS3	MF282519	1a	United States	Northern America						Q	F	Y		K		R	A	D
NS3	MF282520	1a	United States	Northern America						Q	F	Y		K		R	A	D
NS3	MF282521	1a	United States	Northern America						Q	F	Y		K		R	A	D
NS3	MF282522	1a	United States	Northern America						Q	F	Y		K		R	A	D
NS3	MF282523	1a	United States	Northern America						Q	F	Y		K		R	A	D
NS3	MF282524	1a	United States	Northern America						Q	F	Y		K		R	A	D
NS3	MF282525	1a	United States	Northern America						Q	F	Y		K		R	A	D
NS3	MF282526	1a	United States	Northern America						Q	F	Y		K		R	A	D
NS3	MF282527	1a	United States	Northern America						Q	F	Y		K		R	A	D
NS3	MF282528	1a	United States	Northern America						Q	F	Y		K		R	A	D
NS3	MF282529	1a	United States	Northern America						Q	F	Y		K		R	A	D
NS3	MF282530	1a	United States	Northern America						Q	F	Y		K		R	A	D
NS3	MF282531	1a	United States	Northern America						Q	F	Y		K		R	A	D
NS3	MF282532	1a	United States	Northern America						Q	F	Y		K		R	A	D
NS3	MF282533	1a	United States	Northern America						Q	F	Y		K		R	A	D
NS3	MF282534	1a	United States	Northern America						Q	F	Y		K		R	A	D
NS3	MF282535	1a	United States	Northern America						Q	F	Y		K		R	A	D
NS3	MF282536	1a	United States	Northern America						Q	F	Y		K		R	A	D
NS3	MF282537	1a	United States	Northern America						Q	F	Y		K		R	A	D
NS3	MF282538	1a	United States	Northern America						Q	F	Y		K		R	A	D
NS3	MF282539	1a	United States	Northern America						Q	F	Y		K		R	A	D
NS3	MF282540	1a	United States	Northern America						Q	F	Y		K		R	A	D
NS3	MF282541	1a	United States	Northern America						Q	F	Y		K		R	A	D
NS3	MF282542	1a	United States	Northern America						Q	F	Y		K		R	A	D
NS3	MF282543	1a	United States	Northern America						Q	F	Y		K		R	A	D
NS3	MF282544	1a	United States	Northern America						Q	F	Y		K		R	A	D
NS3	MF282545	1a	United States	Northern America						Q	F	Y		K		R	A	D
NS3	MF282546	1a	United States	Northern America						Q	F	Y		K		R	A	D
NS3	MF282547	1a	United States	Northern America						Q	F	Y		K		R	A	D
NS3	MF282548	1a	United States	Northern America						Q	F	Y		K		R	A	E
NS3	MF282549	1a	United States	Northern America						Q	F	Y		K		R	A	E
NS3	MF282550	1a	United States	Northern America						Q	F	Y		K		R	A	E
NS3	MF282551	1a	United States	Northern America						Q	F	Y		K		R	A	E
NS3	MF282552	1a	United States	Northern America						Q	F	Y		K		R	A	E
NS3	MF282553	1a	United States	Northern America						Q	F	Y		K		R	A	E
NS3	MF282554	1a	United States	Northern America						Q	F	Y		K		R	A	E
NS3	MF282555	1a	United States	Northern America						Q	F	Y		K		R	A	E
NS3	MF282556	1a	United States	Northern America						Q	F	Y		K		R	A	E
NS3	MF282557	1a	United States	Northern America						Q	F	Y		K		R	A	E
NS3	MF282558	1a	United States	Northern America						Q	F	Y		K		R	A	E
NS3	MF282559	1a	United States	Northern America						Q	F	Y		K		R	A	E
NS3	MF282560	1a	United States	Northern America						Q	F	Y		K		R	A	E
NS3	MF282561	1a	United States	Northern America						Q	F	Y		K		R	A	E
NS3	MF282562	1a	United States	Northern America						Q	F	Y		K		R	A	E
NS3	MF282563	1a	United States	Northern America						Q	F	Y		K		R	A	E
NS3	MF282564	1a	United States	Northern America						Q	F	Y		K		R	A	E
NS3	MF282565	1a	United States	Northern America						Q	F	Y		K		R	A	E
NS3	MF282566	1a	United States	Northern America						Q	F	Y		K		R	A	E
NS3	MF282567	1a	United States	Northern America						Q	F	Y		K		R	A	E
NS3	MF282568	1a	United States	Northern America						Q	F	Y		K		R	A	E
NS3	MF282569	1a	United States	Northern America						Q	F	Y		K		R	A	E
NS3	MF282570	1a	United States	Northern America						Q	F	Y		K		R	A	E
NS3	MF282571	1a	United States	Northern America						Q	F	Y		K		R	A	E
NS3	MF282572	1a	United States	Northern America						Q	F	Y		K		R	A	E
NS3	MF282573	1a	United States	Northern America						Q	F	Y		K		R	A	E
NS3	MF282574	1a	United States	Northern America						Q	F	Y		K		R	A	E
NS3	MF282575	1a	United States	Northern America						Q	F	Y		K		R	A	E
NS3	MF282576	1a	United States	Northern America						Q	F	Y		K		R	A	E
NS3	MF282577	1a	United States	Northern America						Q	F	Y		K		R	A	E
NS3	MF282578	1a	United States	Northern America						Q	F	Y		K		R	A	E
NS3	MF282579	1a	United States	Northern America						Q	F	Y		K		R	A	E
NS3	MF282580	1a	United States	Northern America						Q	F	Y		K		R	A	E
NS3	MF282581	1a	United States	Northern America						Q	F	Y		K		R	A	E
NS3	MF282582	1a	United States	Northern America						Q	F	Y		K		R	A	E
NS3	MF282583	1a	United States	Northern America						Q	F	Y		K		R	A	E
NS3	MF282584	1a	United States	Northern America						Q	F	Y		K		R	A	E
NS3	MF282585	1a	United States	Northern America						Q	F	Y		K		R	A	E
NS3	MF282586	1a	United States	Northern America						Q	F	Y		K		R	A	E
NS3	MF282587	1a	United States	Northern America						Q	F	Y		K		R	A	E
NS3	MF282588	1a	United States	Northern America						Q	F	Y		K		R	A	E
NS3	MF282589	1a	United States	Northern America						Q	F	Y		K		R	A	E
NS3	MF282590	1a	United States	Northern America						Q	F	Y		K		R	A	E
NS3	MF282591	1a	United States	Northern America						Q	F	Y		K		R	A	E
NS3	MF282592	1a	United States	Northern America						Q	F	Y		K		R	A	E
NS3	MF282593	1a	United States	Northern America						Q	F	Y		K		R	A	E
NS3	MF282594	1a	United States	Northern America						Q	F	Y		K		R	A	E
NS3	MF282595	1a	United States	Northern America						Q	F	Y		K		R	A	E
NS3	MF282596	1a	United States	Northern America						Q	L	Y		K		R	A	E
NS3	MF282597	1a	United States	Northern America						Q	F	Y		K		R	A	E
NS3	MF282598	1a	United States	Northern America						Q	F	Y		K		R	A	E
NS3	MF282599	1a	United States	Northern America						Q	F	Y		K		R	A	E
NS3	MF282600	1a	United States	Northern America						Q	F	Y		K		R	A	E
NS3	MF282601	1a	United States	Northern America						Q	F	Y		K		R	A	E
NS3	MF282602	1a	United States	Northern America						Q	F	Y		K		R	A	E
NS3	MF282603	1a	United States	Northern America						Q	F	Y		K		R	A	E
NS3	MF282604	1a	United States	Northern America						Q	F	Y		K		R	A	E
NS3	MF282605	1a	United States	Northern America						Q	F	Y		K		R	A	E
NS3	MF282606	1a	United States	Northern America						Q	F	Y		K		R	A	D
NS3	MF282607	1a	United States	Northern America						Q	F	Y		K		R	A	D
NS3	MF282608	1a	United States	Northern America						Q	F	Y		K		R	A	E
NS3	MF282609	1a	United States	Northern America						Q	F	Y		K		R	A	E
NS3	MF282610	1a	United States	Northern America						Q	F	Y		K		R	A	E
NS3	MF282611	1a	United States	Northern America						Q	F	Y		K		R	A	E
NS3	MF282612	1a	United States	Northern America						Q	F	Y		K		R	A	E
NS3	MF282613	1a	United States	Northern America						Q	F	Y		K		R	A	E
NS3	MF282614	1a	United States	Northern America						Q	F	Y		K		R	A	E
NS3	MF282615	1a	United States	Northern America						Q	F	Y		K		R	A	E
NS3	MF282616	1a	United States	Northern America						Q	F	Y		K		R	A	E
NS3	MF282617	1a	United States	Northern America						Q	F	Y		K		R	A	E
NS3	MF282618	1a	United States	Northern America						Q	F	Y		K		R	A	E
NS3	MF282619	1a	United States	Northern America						Q	F	Y		K		R	A	E
NS3	MF282620	1a	United States	Northern America						Q	F	Y		K		R	A	E
NS3	MF282621	1a	United States	Northern America						Q	F	Y		K		R	A	E
NS3	MF282622	1a	United States	Northern America						Q	F	Y		K		R	A	E
NS3	MF282623	1a	United States	Northern America						Q	F	Y		K		R	A	E
NS3	MF282624	1a	United States	Northern America						Q	F	Y		K		R	A	E
NS3	MF282625	1a	United States	Northern America						Q	F	Y		K		R	A	E
NS3	MF282626	1a	United States	Northern America						Q	F	Y		K		R	A	E
NS3	MF282627	1a	United States	Northern America						Q	F	Y		K		R	A	E
NS3	MF282628	1a	United States	Northern America						Q	F	Y		K		R	A	E
NS3	MF282629	1a	United States	Northern America						Q	F	Y		K		R	A	E
NS3	MF282630	1a	United States	Northern America						Q	F	Y		K		R	A	E
NS3	MF282631	1a	United States	Northern America						Q	F	Y		K		R	A	E
NS3	MF282632	1a	United States	Northern America						Q	F	Y		K		R	A	E
NS3	MF282633	1a	United States	Northern America						Q	F	Y		K		R	A	E
NS3	MF282634	1a	United States	Northern America						Q	F	Y		K		R	A	E
NS3	MF282635	1a	United States	Northern America						Q	F	Y		K		R	A	E
NS3	MF282636	1a	United States	Northern America						Q	F	Y		K		R	A	E
NS3	MF282637	1a	United States	Northern America						Q	F	Y		K		R	A	E
NS3	MF282638	1a	United States	Northern America						Q	F	Y		K		R	A	E
NS3	MF282639	1a	United States	Northern America						Q	F	Y		K		R	A	E
NS3	MF282640	1a	United States	Northern America						Q	F	Y		K		R	A	E
NS3	MF282641	1a	United States	Northern America						Q	F	Y		K		R	A	E
NS3	MF282642	1a	United States	Northern America						Q	F	Y		K		R	A	E
NS3	MF282643	1a	United States	Northern America						Q	F	Y		K		R	A	E
NS3	MF282644	1a	United States	Northern America						Q	F	Y		K		R	A	E
NS3	MF282645	1a	United States	Northern America						Q	F	Y		K		R	A	E
NS3	MF282646	1a	United States	Northern America						Q	F	Y		K		R	A	E
NS3	MF282647	1a	United States	Northern America						Q	F	Y		K		R	A	E
NS3	MF282648	1a	United States	Northern America						Q	F	Y		K		R	A	E
NS3	MF282649	1a	United States	Northern America						Q	F	Y		K		R	A	E
NS3	MF282650	1a	United States	Northern America						Q	F	Y		K		R	A	E
NS3	MF282651	1a	United States	Northern America						Q	F	Y		K		R	A	E
NS3	MF282652	1a	United States	Northern America						Q	F	Y		K		R	A	E
NS3	MF282653	1a	United States	Northern America						Q	F	Y		K		R	A	E
NS3	MF282654	1a	United States	Northern America						Q	F	Y		K		R	A	E
NS3	MF282655	1a	United States	Northern America						Q	F	Y		K		R	A	E
NS3	MF282656	1a	United States	Northern America						Q	F	Y		K		R	A	E
NS3	MF282657	1a	United States	Northern America						Q	F	Y		K		R	A	E
NS3	MF282658	1a	United States	Northern America						Q	F	Y		K		R	A	E
NS3	MF282659	1a	United States	Northern America						Q	F	Y		K		R	A	E
NS3	MF282660	1a	United States	Northern America						Q	F	Y		K		R	A	E
NS3	MF282661	1a	United States	Northern America						Q	F	Y		K		R	A	E
NS3	MF282662	1a	United States	Northern America						Q	F	Y		K		R	A	E
NS3	MF282663	1a	United States	Northern America						Q	F	Y		K		R	A	E
NS3	MF282664	1a	United States	Northern America						Q	F	Y		K		R	A	E
NS3	MF282665	1a	United States	Northern America						Q	F	Y		K		R	A	E
NS3	MF282666	1a	United States	Northern America						Q	F	Y		K		R	A	E
NS3	MF282667	1a	United States	Northern America						Q	F	Y		K		R	A	E
NS3	MF282668	1a	United States	Northern America						Q	F	Y		K		R	A	E
NS3	MF282669	1a	United States	Northern America						Q	F	Y		K		R	A	E
NS3	MF282670	1a	United States	Northern America						Q	F	Y		K		R	A	E
NS3	MF282671	1a	United States	Northern America						Q	F	Y		K		R	A	E
NS3	MF282672	1a	United States	Northern America						Q	F	Y		K		R	A	E
NS3	MF282673	1a	United States	Northern America						Q	F	Y		K		R	A	E
NS3	MF282674	1a	United States	Northern America						Q	F	Y		K		R	A	E
NS3	MF282675	1a	United States	Northern America						Q	F	Y		K		R	A	E
NS3	MF282676	1a	United States	Northern America						Q	F	Y		K		R	A	E
NS3	MF282677	1a	United States	Northern America						Q	F	Y		K		R	A	E
NS3	MF282678	1a	United States	Northern America						Q	F	Y		K		R	A	E
NS3	MF282679	1a	United States	Northern America						Q	F	Y		K		R	A	E
NS3	MF282680	1a	United States	Northern America						Q	F	Y		K		R	A	E
NS3	MF282681	1a	United States	Northern America						Q	L	Y		K		R	A	D
NS3	MF282682	1a	United States	Northern America						Q	F	Y		K		R	A	E
NS3	MF282683	1a	United States	Northern America						Q	F	Y		K		R	A	E
NS3	MF282684	1a	United States	Northern America						Q	F	Y		K		R	A	E
NS3	MF282685	1a	United States	Northern America						Q	F	Y		K		R	A	E
NS3	MF282686	1a	United States	Northern America						Q	F	Y		K		R	A	E
NS3	MF282687	1a	United States	Northern America						Q	F	Y		K		R	A	E
NS3	MF282688	1a	United States	Northern America						Q	F	Y		K		R	A	E
NS3	MF282689	1a	United States	Northern America						Q	F	Y		K		R	A	E
NS3	MF282690	1a	United States	Northern America						Q	F	Y		K		R	A	E
NS3	MF282691	1a	United States	Northern America						Q	F	Y		K		R	A	E
NS3	MF282692	1a	United States	Northern America						Q	F	Y		K		R	A	E
NS3	MF282693	1a	United States	Northern America						Q	F	Y		K		R	A	E
NS3	MF282694	1a	United States	Northern America						Q	F	Y		K		R	A	E
NS3	MF282695	1a	United States	Northern America						Q	F	Y		K		R	A	E
NS3	MF282696	1a	United States	Northern America						Q	F	Y		K		R	A	E
NS3	MF282697	1a	United States	Northern America						Q	F	Y		K		R	A	E
NS3	MF282698	1a	United States	Northern America						Q	F	Y		K		R	A	E
NS3	MF282699	1a	United States	Northern America						Q	F	Y		K		R	A	E
NS3	MF282700	1a	United States	Northern America						Q	F	Y		K		R	A	E
NS3	MF282701	1a	United States	Northern America						Q	F	Y		K		R	A	E
NS3	MF282702	1a	United States	Northern America						Q	F	Y		K		R	A	E
NS3	MF282703	1a	United States	Northern America						Q	F	Y		K		R	A	E
NS3	MF282704	1a	United States	Northern America						Q	F	Y		K		R	A	E
NS3	MF282705	1a	United States	Northern America						Q	F	Y		K		R	A	E
NS3	MF282706	1a	United States	Northern America						Q	F	Y		K		R	A	E
NS3	MF282707	1a	United States	Northern America						Q	F	Y		K		R	A	E
NS3	MF282708	1a	United States	Northern America						Q	F	Y		K		R	A	E
NS3	MF282709	1a	United States	Northern America						Q	F	Y		K		R	A	E
NS3	MF282710	1a	United States	Northern America						Q	F	Y		K		R	A	E
NS3	MF282711	1a	United States	Northern America						Q	F	Y		K		R	A	E
NS3	MF282712	1a	United States	Northern America						Q	F	Y		K		R	A	E
NS3	MF282713	1a	United States	Northern America						Q	F	Y		K		R	A	E
NS3	MF282714	1a	United States	Northern America						Q	F	Y		K		R	A	E
NS3	MF282715	1a	United States	Northern America						Q	F	Y		K		R	A	E
NS3	MF282716	1a	United States	Northern America						Q	F	Y		K		R	A	E
NS3	MF282717	1a	United States	Northern America						Q	F	Y		K		R	A	E
NS3	MF282718	1a	United States	Northern America						Q	F	Y		K		R	A	E
NS3	MF282719	1a	United States	Northern America						Q	F	Y		K		R	A	E
NS3	MF282720	1a	United States	Northern America						Q	F	Y		K		R	A	E
NS3	MF282721	1a	United States	Northern America						Q	F	Y		K		R	A	E
NS3	MF282722	1a	United States	Northern America						Q	F	Y		K		R	A	E
NS3	MF282723	1a	United States	Northern America						Q	F	Y		K		R	A	E
NS3	MF282724	1a	United States	Northern America						Q	F	Y		K		R	A	E
NS3	MF282725	1a	United States	Northern America						Q	F	Y		K		R	A	E
NS3	MF282726	1a	United States	Northern America						Q	F	Y		K		R	A	E
NS3	MF282727	1a	United States	Northern America						Q	F	Y		K		R	A	E
NS3	MF282728	1a	United States	Northern America						Q	F	Y		K		R	A	E
NS3	MF282729	1a	United States	Northern America						Q	F	Y		K		R	A	E
NS3	MF282730	1a	United States	Northern America						Q	F	Y		K		R	A	E
NS3	MF282731	1a	United States	Northern America						Q	F	Y		K		R	A	E
NS3	MF282732	1a	United States	Northern America						Q	F	Y		K		R	A	E
NS3	MF282733	1a	United States	Northern America						Q	F	Y		K		R	A	E
NS3	MF282734	1a	United States	Northern America						Q	F	Y		K		R	A	E
NS3	MF282735	1a	United States	Northern America						Q	F	Y		K		R	A	E
NS3	MF282736	1a	United States	Northern America						Q	F	Y		K		R	A	E
NS3	MF282737	1a	United States	Northern America						Q	F	Y		K		R	A	E
NS3	MF282738	1a	United States	Northern America						Q	F	Y		K		R	A	E
NS3	MF282739	1a	United States	Northern America						Q	F	Y		K		R	A	E
NS3	MF282740	1a	United States	Northern America						Q	F	Y		K		R	A	E
NS3	MF282741	1a	United States	Northern America						Q	F	Y		K		R	A	E
NS3	MF282742	1a	United States	Northern America						Q	F	Y		K		R	A	E
NS3	MF282743	1a	United States	Northern America						Q	F	Y		K		R	A	E
NS3	MF282744	1a	United States	Northern America						Q	F	Y		K		R	A	E
NS3	MF282745	1a	United States	Northern America						Q	F	Y		K		R	A	E
NS3	MF282746	1a	United States	Northern America						Q	F	Y		K		R	A	E
[truncated: 17,450 more rows]

## Sheet: Temporal Analysis
Genomic region	Accession number	Genotype/subtype	Collection date	Residue 24	Residue 28	Residue 30	Residue 31	Residue 32	Residue 41	Residue 43	Residue 56	Residue 58	Residue 80	Residue 93	Residue 155	Residue 156	Residue 168	Residue 282
NS3	EU155333	1b	1989						Q	F	Y		Q		R	A	D
NS3	EU155342	1a	1989						Q	F	Y		K		R	A	D
NS3	EU255968	1a	1989						Q	F	Y		K		R	A	D
NS3	EU255986	1a	1989						Q	F	Y		Q		R	A	D
NS3	EU255987	1a	1989						Q	F	Y		Q		R	A	D
NS3	EU255991	1a	1989						Q	F	Y		Q		R	A	D
NS3	EU482849	1b	1989						Q	F	Y		Q		R	A	D
NS3	EU482852	1a	1989						Q	F	Y		K		R	A	D
NS3	EU569722	1a	1989						Q	F	Y		Q		R	A	D
NS3	EU862826	1a	1989						Q	F	Y		Q		R	A	D
NS3	EU155331	1b	1990						Q	F	Y		Q		R	A	D
NS3	EU155334	1b	1990						Q	F	Y		Q		R	A	D
NS3	EU155337	1b	1990						Q	F	F		Q		R	A	D
NS3	EU155339	1a	1990						Q	F	Y		K		R	A	D
NS3	EU155344	1a	1990						Q	F	Y		K		R	A	D
NS3	EU234064	1a	1990						Q	F	Y		Q		R	A	D
NS3	EU234065	1a	1990						Q	F	Y		Q		R	A	D
NS3	EU255965	1a	1990						Q	F	Y		K		R	A	D
NS3	EU255971	1a	1990						Q	F	Y		Q		R	A	D
NS3	EU255973	1a	1990						Q	F	Y		Q		R	A	D
NS3	EU255980	1a	1990						Q	F	Y		Q		R	A	D
NS3	EU255981	1a	1990						Q	F	Y		K		R	A	D
NS3	EU255982	1a	1990						Q	F	Y		Q		R	A	D
NS3	EU255983	1a	1990						Q	F	Y		Q		R	A	D
NS3	EU255984	1a	1990						Q	F	Y		Q		R	A	D
NS3	EU255989	1a	1990						Q	F	Y		Q		R	A	D
NS3	EU482850	1a	1990						Q	F	Y		Q		R	A	D
NS3	EU482889	1a	1990						Q	F	Y		K		R	A	D
NS3	EU862839	1a	1990						Q	F	Y		Q		R	A	D
NS3	AB429050	1b	1991						Q	F	Y		L		R	A	D
NS3	EU155325	1b	1991						Q	F	Y		Q		R	A	D
NS3	EU155340	1a	1991						Q	F	Y		K		R	A	D
NS3	EU234061	1b	1991						Q	F	Y		Q		R	A	D
NS3	EU255961	1b	1991						Q	F	Y		Q		R	A	D
NS3	EU255962	1b	1991						Q	F	Y		Q		R	A	D
NS3	EU255977	1a	1991						Q	F	Y		K		R	A	D
NS3	EU255978	1a	1991						Q	F	Y		K		R	A	D
NS3	EU255979	1a	1991						Q	F	Y		Q		R	A	D
NS3	EU255985	1a	1991						Q	F	Y		Q		R	A	D
NS3	EU155324	1b	1992						Q	F	Y		Q		R	A	D
NS3	EU155326	1b	1992						Q	F	Y		Q		R	A	D
NS3	EU155327	1b	1992						Q	F	Y		Q		R	A	D
NS3	EU155328	1b	1992						Q	F	Y		Q		R	A	D
NS3	EU155329	1b	1992						Q	F	Y		Q		R	A	D
NS3	EU155335	1b	1992						Q	F	Y		Q		R	A	D
NS3	EU155336	1b	1992						Q	F	Y		Q		R	A	D
NS3	EU155341	1a	1992						Q	F	Y		Q		R	A	D
NS3	EU234062	1b	1992						Q	F	Y		Q		R	A	D
NS3	EU234063	1a	1992						Q	F	Y		Q		R	A	D
NS3	EU255963	1a	1992						Q	F	Y		K		R	A	D
NS3	EU255964	1a	1992						Q	F	Y		Q		R	A	D
NS3	EU255969	1a	1992						Q	F	Y		Q		R	A	D
NS3	EU255970	1a	1992						Q	F	Y		Q		R	A	D
NS3	EU255974	1a	1992						Q	F	Y		K		R	A	D
NS3	EU255976	1a	1992						Q	F	Y		Q		R	A	D
NS3	EU255990	1a	1992						Q	F	Y		K		R	A	D
NS3	EU255992	1a	1992						Q	F	Y		K		R	A	D
NS3	EU482888	1b	1992						Q	F	Y		Q		R	A	D
NS3	EU862838	1a	1992						Q	F	Y		Q		R	A	D
NS3	DQ068178	1a	1993						Q	F	Y		Q		R	A	D
NS3	EU862827	1a	1993						Q	F	Y		K		R	A	D
NS3	EU155330	1b	1994						Q	F	Y		Q		R	A	D
NS3	EU255975	1a	1994						Q	F	Y		Q		R	A	D
NS3	EU255988	1a	1995						Q	F	Y		K		R	A	D
NS3	KC439507	1b	1995						Q	F	Y		Q		R	A	D
NS3	KC439508	1b	1995						Q	F	Y		Q		R	A	D
NS3	KC439515	1b	1995						Q	F	Y		Q		R	A	D
NS3	KC439527	1b	1995						Q	F	Y		Q		R	A	D
NS3	DQ068179	1a	1996						Q	F	Y		Q		R	A	D
NS3	EU155332	1b	1996						Q	F	Y		Q		R	A	D
NS3	EU155338	1a	1996						Q	F	Y		Q		R	A	D
NS3	EU155343	1a	1996						Q	F	Y		Q		R	A	D
NS3	HM106724	1b	1996						Q	F	Y		Q		R	A	D
NS3	HQ110091	1b	1996						Q	F	Y		Q		R	A	D
NS3	HQ399445	1b	1996						Q	F	Y		Q		R	A	D
NS3	DQ068180	1a	1997						Q	F	Y		Q		R	A	D
NS3	EU255966	1a	1997						Q	F	Y		Q		R	A	D
NS3	EU255967	1a	1997						Q	F	Y		K		R	A	D
NS3	HM106708	1b	1997						Q	F	Y		Q		R	A	D
NS3	KC439503	1b	1997						Q	F	Y		Q		R	A	D
NS3	KC439504	1b	1997						Q	F	F		Q		R	A	D
NS3	KC439505	1b	1997						Q	F	Y		Q		R	A	D
NS3	KC439506	1b	1997						Q	F	Y		Q		R	A	D
NS3	KC439509	1b	1997						Q	F	Y		Q		R	A	D
NS3	KC439510	1b	1997						Q	F	Y		Q		R	A	D
NS3	KC439511	1b	1997						Q	F	Y		Q		R	A	D
NS3	LC368350	1b	1997						Q	F	Y		Q		R	A	D
NS3	DQ068181	1a	1998						Q	F	Y		Q		R	A	D
NS3	DQ068183	1a	1998						Q	F	Y		Q		R	A	D
NS3	DQ068184	1a	1998						Q	F	Y		Q		R	A	D
NS3	DQ068185	1a	1998						Q	F	Y		Q		R	A	D
NS3	DQ068186	1a	1998						Q	F	Y		Q		R	A	D
NS3	DQ068187	1a	1998						Q	F	Y		Q		R	A	D
NS3	DQ068188	1a	1998						Q	F	Y		Q		R	A	D
NS3	DQ068189	1a	1998						Q	F	Y		Q		R	A	D
NS3	DQ068190	1a	1998						Q	F	Y		Q		R	A	D
NS3	DQ068191	1a	1998						Q	F	Y		Q		R	A	D
NS3	DQ068192	1a	1998						Q	F	Y		Q		R	A	D
NS3	DQ068193	1a	1998						Q	F	Y		Q		R	A	D
NS3	DQ068194	1a	1998						Q	F	Y		Q		R	A	D
NS3	DQ068195	1a	1998						Q	F	Y		Q		R	A	D
NS3	DQ068196	1a	1998						Q	F	Y		Q		R	A	D
NS3	DQ068197	1a	1998						Q	F	Y		Q		R	A	D
NS3	DQ068198	1a	1998						Q	F	Y		Q		R	A	D
NS3	DQ068199	1a	1998						Q	F	Y		Q		R	A	D
NS3	DQ068200	1a	1998						Q	F	Y		Q		R	A	D
NS3	DQ068201	1a	1998						Q	F	Y		Q		R	A	D
NS3	DQ068202	1a	1998						Q	F	Y		Q		R	A	D
NS3	DQ068203	1a	1998						Q	F	Y		Q		R	A	D
NS3	DQ068204	1a	1998						Q	F	Y		Q		R	A	D
NS3	DQ068205	1a	1998						Q	F	Y		Q		R	A	D
NS3	DQ068206	1a	1998						Q	F	Y		Q		R	A	D
NS3	DQ068207	1a	1998						Q	F	Y		Q		R	A	D
NS3	EF173627	1a	1998						Q	F	Y		Q		R	A	D
NS3	EF173628	1a	1998						Q	F	Y		Q		R	A	D
NS3	EF173629	1a	1998						Q	F	Y		Q		R	A	D
NS3	EF173630	1a	1998						Q	F	Y		Q		R	A	D
NS3	EF173631	1a	1998						Q	F	Y		Q		R	A	D
NS3	EF173632	1a	1998						Q	F	Y		Q		R	A	D
NS3	EF173633	1a	1998						Q	F	Y		Q		R	A	D
NS3	EF173634	1a	1998						Q	F	Y		Q		R	A	D
NS3	EF173635	1a	1998						Q	F	Y		Q		R	A	D
NS3	EF173636	1a	1998						Q	F	Y		Q		R	A	D
NS3	EF173637	1a	1998						Q	F	Y		Q		R	A	D
NS3	EF173638	1a	1998						Q	F	Y		Q		R	A	D
NS3	EF173639	1a	1998						Q	F	Y		Q		R	A	D
NS3	EF173640	1a	1998						Q	F	Y		Q		R	A	D
NS3	EF173641	1a	1998						Q	F	Y		Q		R	A	D
NS3	EF173642	1a	1998						Q	F	Y		Q		R	A	D
NS3	EF173643	1a	1998						Q	F	Y		Q		R	A	D
NS3	EF173644	1a	1998						Q	F	Y		Q		R	A	D
NS3	EF173645	1a	1998						Q	F	Y		Q		R	A	D
NS3	EF173646	1a	1998						Q	F	Y		Q		R	A	D
NS3	EF173647	1a	1998						Q	F	Y		Q		R	A	D
NS3	EF173648	1a	1998						Q	F	Y		Q		R	A	D
NS3	EF173649	1a	1998						Q	F	Y		Q		R	A	D
NS3	EF173650	1a	1998						Q	F	Y		H		R	A	D
NS3	EF173651	1a	1998						Q	F	Y		Q		R	A	D
NS3	EF173652	1a	1998						Q	F	Y		Q		R	A	D
NS3	EF173653	1a	1998						Q	F	Y		Q		R	A	D
NS3	EF173654	1a	1998						Q	F	Y		Q		R	A	D
NS3	HM106702	1b	1998						Q	F	Y		Q		R	A	D
NS3	HM106706	1b	1998						Q	F	Y		Q		R	A	D
NS3	HM106707	1b	1998						Q	F	Y		Q		R	A	D
NS3	HM106713	1b	1998						Q	F	Y		Q		R	A	D
NS3	HM106717	1b	1998						Q	F	Y		Q		R	A	D
NS3	KC439512	1b	1998						Q	F	Y		Q		R	A	D
NS3	KC439513	1b	1998						Q	F	Y		Q		R	A	D
NS3	LC368362	2a	1998						Q	F	Y		G		R	A	D
NS3	AY587844	1b	1999						Q	F	Y		Q		R	A	D
NS3	DQ889292	1a	1999						Q	F	Y		K		R	A	D
NS3	DQ889293	1a	1999						Q	F	Y		Q		R	A	D
NS3	DQ889294	1a	1999						Q	F	Y		K		R	A	D
NS3	DQ889295	1a	1999						Q	F	Y		Q		R	A	D
NS3	DQ889296	1a	1999						Q	F	Y		K		R	A	D
NS3	DQ889297	1a	1999						Q	F	Y		Q		R	A	D
NS3	DQ889298	1a	1999						Q	F	Y		Q		R	A	D
NS3	DQ889299	1a	1999						Q	F	Y		K		R	A	D
NS3	DQ889300	1a	1999						Q	F	Y		Q		R	A	D
NS3	EU781753	1a	1999						Q	F	Y		Q		R	A	D
NS3	EU781763	1a	1999						Q	F	Y		Q		R	A	D
NS3	EU781767	1a	1999						Q	F	Y		Q		R	A	D
NS3	EU781770	1a	1999						Q	F	Y		K		R	A	D
NS3	EU781772	1a	1999						Q	F	Y		K		R	A	D
NS3	EU781773	1a	1999						Q	F	Y		K		R	A	D
NS3	EU781785	1a	1999						Q	F	Y		Q		R	A	D
NS3	FJ478453	1b	1999						Q	F	Y		Q		R	A	D
NS3	HM106694	1b	1999						Q	F	Y		Q		R	A	D
NS3	HM106697	1b	1999						Q	F	Y		Q		R	A	D
NS3	HM106699	1b	1999						Q	F	Y		Q		R	A	D
NS3	HM106701	1b	1999						Q	F	Y		Q		R	A	D
NS3	HM106705	1b	1999						Q	F	Y		Q		R	A	D
NS3	KC439514	1b	1999						Q	F	Y		Q		R	A	D
NS3	KT733674	1a	1999						Q	F	Y		K		R	A	D
NS3	KT733675	1a	1999						Q	F	Y		K		R	A	D
NS3	KT733676	1a	1999						Q	F	Y		K		R	A	D
NS3	KT733677	1a	1999						Q	F	Y		K		R	A	D
NS3	KT733678	1a	1999						Q	F	Y		K		R	A	D
NS3	KT733679	1a	1999						Q	F	Y		K		R	A	D
NS3	KT733680	1a	1999						Q	F	Y		K		R	A	D
NS3	KT733681	1a	1999						Q	F	Y		K		R	A	D
NS3	KT733682	1a	1999						Q	F	Y		K		R	A	D
NS3	KT733683	1a	1999						Q	F	Y		K		R	A	D
NS3	KT733684	1a	1999						Q	F	Y		K		R	A	D
NS3	KT733685	1a	1999						Q	F	Y		K		R	A	D
NS3	KT733686	1a	1999						Q	F	Y		K		R	A	D
NS3	KT733687	1a	1999						Q	F	Y		K		R	A	D
NS3	KT733688	1a	1999						Q	F	Y		K		R	A	D
NS3	KT733689	1a	1999						Q	F	Y		K		R	A	D
NS3	KT733690	1a	1999						Q	F	Y		K		R	A	D
NS3	KT733691	1a	1999						Q	F	Y		K		R	A	D
NS3	KT733692	1a	1999						Q	F	Y		K		R	A	D
NS3	KT733693	1a	1999						Q	F	Y		K		R	A	D
NS3	KT733694	1a	1999						Q	F	Y		K		R	A	D
NS3	KT733695	1a	1999						Q	F	Y		K		R	A	D
NS3	KT733696	1a	1999						Q	F	Y		K		R	A	D
NS3	KT733697	1a	1999						Q	F	Y		K		R	A	D
NS3	KT733698	1a	1999						Q	F	Y		K		R	A	D
NS3	KT733699	1a	1999						Q	F	Y		K		R	A	D
NS3	KT733700	1a	1999						Q	F	Y		K		R	A	D
NS3	KT733701	1a	1999						Q	F	Y		K		R	A	D
NS3	KT733702	1a	1999						Q	F	Y		K		R	A	D
NS3	KT733703	1a	1999						Q	F	Y		K		R	A	D
NS3	KT733704	1a	1999						Q	F	Y		K		R	A	D
NS3	KT733705	1a	1999						Q	F	Y		K		R	A	D
NS3	KT733706	1a	1999						Q	F	Y		K		R	A	D
NS3	KT733707	1a	1999						Q	F	Y		K		R	A	D
NS3	KT733708	1a	1999						Q	F	Y		K		R	A	D
NS3	KT733709	1a	1999						Q	F	Y		K		R	A	D
NS3	KT733710	1a	1999						Q	F	Y		K		R	A	D
NS3	KT733711	1a	1999						Q	F	Y		K		R	A	D
NS3	KT733712	1a	1999						Q	F	Y		K		R	A	D
NS3	KT733713	1a	1999						Q	F	Y		K		R	A	D
NS3	KT733714	1a	1999						Q	F	Y		K		R	A	D
NS3	KT733715	1a	1999						Q	F	Y		K		R	A	D
NS3	KT733716	1a	1999						Q	F	Y		K		R	A	D
NS3	KT733717	1a	1999						Q	F	Y		K		R	A	D
NS3	KT733718	1a	1999						Q	F	Y		K		R	A	D
NS3	KT733719	1a	1999						Q	F	Y		K		R	A	D
NS3	KT733720	1a	1999						Q	F	Y		K		R	A	D
NS3	KT733721	1a	1999						Q	F	Y		K		R	A	D
NS3	KT733722	1a	1999						Q	F	Y		K		R	A	D
NS3	KT733723	1a	1999						Q	F	Y		K		R	A	D
NS3	KT733724	1a	1999						Q	F	Y		K		R	A	D
NS3	KT733725	1a	1999						Q	F	Y		K		R	A	D
NS3	KT733726	1a	1999						Q	F	Y		K		R	A	D
NS3	KT733727	1a	1999						Q	F	Y		K		R	A	D
NS3	KT733728	1a	1999						Q	F	Y		K		R	A	D
NS3	KT733729	1a	1999						Q	F	Y		K		R	A	D
NS3	KT733730	1a	1999						Q	F	Y		K		R	A	D
NS3	KT733731	1a	1999						Q	F	Y		K		R	A	D
NS3	KT733732	1a	1999						Q	F	Y		K		R	A	D
NS3	KT733733	1a	1999						Q	F	Y		K		R	A	D
NS3	KT733734	1a	1999						Q	F	Y		K		R	A	D
NS3	KT733735	1a	1999						Q	F	Y		K		R	A	D
NS3	KT733736	1a	1999						Q	F	Y		K		R	A	D
NS3	KT733737	1a	1999						Q	F	Y		K		R	A	D
NS3	KT733738	1a	1999						Q	F	Y		K		R	A	D
NS3	KT733739	1a	1999						Q	F	Y		K		R	A	D
NS3	KT733740	1a	1999						Q	F	Y		K		R	A	D
NS3	KT733741	1a	1999						Q	F	Y		K		R	A	D
NS3	KT733742	1a	1999						Q	F	Y		K		R	A	D
NS3	KT733743	1a	1999						Q	F	Y		K		R	A	D
NS3	KT733744	1a	1999						Q	F	Y		K		R	A	D
NS3	KT733745	1a	1999						Q	F	Y		K		R	A	D
NS3	KT733746	1a	1999						Q	F	Y		K		R	A	D
NS3	KT733747	1a	1999						Q	F	Y		K		R	A	D
NS3	KT733748	1a	1999						Q	F	Y		K		R	A	D
NS3	KT733749	1a	1999						Q	F	Y		K		R	A	D
NS3	KT733750	1a	1999						Q	F	Y		K		R	A	D
NS3	KT733751	1a	1999						Q	F	Y		K		R	A	D
NS3	KT733752	1a	1999						Q	F	Y		K		R	A	D
NS3	KT733753	1a	1999						Q	F	Y		K		R	A	D
NS3	KT733754	1a	1999						Q	F	Y		K		R	A	D
NS3	KT733755	1a	1999						Q	F	Y		K		R	A	D
NS3	KT733756	1a	1999						Q	F	Y		K		R	A	D
NS3	KT733757	1a	1999						Q	F	Y		K		R	A	D
NS3	KT733758	1a	1999						Q	F	Y		K		R	A	D
NS3	KT733759	1a	1999						Q	F	Y		K		R	A	D
NS3	KT733760	1a	1999						Q	F	Y		K		R	A	D
NS3	KT733761	1a	1999						Q	F	Y		K		R	A	D
NS3	KT733762	1a	1999						Q	F	Y		K		R	A	D
NS3	KT733763	1a	1999						Q	F	Y		K		R	A	D
NS3	KT733764	1a	1999						Q	F	Y		K		R	A	D
NS3	KT733765	1a	1999						Q	F	Y		K		R	A	D
NS3	KT733766	1a	1999						Q	F	Y		K		R	A	D
NS3	KT733767	1a	1999						Q	F	Y		K		R	A	D
NS3	KT733768	1a	1999						Q	F	Y		K		R	A	D
NS3	KT733769	1a	1999						Q	F	Y		K		R	A	D
NS3	KT733770	1a	1999						Q	F	Y		K		R	A	D
NS3	KT733771	1a	1999						Q	F	Y		K		R	A	D
NS3	KT733772	1a	1999						Q	F	Y		K		R	A	D
NS3	KT733773	1a	1999						Q	F	Y		K		R	A	D
NS3	KT733774	1a	1999						Q	F	Y		K		R	A	D
NS3	KT733775	1a	1999						Q	F	Y		K		R	A	D
NS3	KT733776	1a	1999						Q	F	Y		K		R	A	D
NS3	KT733777	1a	1999						Q	F	Y		K		R	A	D
NS3	KT733778	1a	1999						Q	F	Y		K		R	A	D
NS3	KT733779	1a	1999						Q	F	Y		K		R	A	D
NS3	KT733780	1a	1999						Q	F	Y		K		R	A	D
NS3	KT733781	1a	1999						Q	F	Y		K		R	A	D
NS3	KT733782	1a	1999						Q	F	Y		K		R	A	D
NS3	KT733783	1a	1999						Q	F	Y		K		R	A	D
NS3	KT733784	1a	1999						Q	F	Y		K		R	A	D
NS3	KT733785	1a	1999						Q	F	Y		K		R	A	D
NS3	KT733786	1a	1999						Q	F	Y		K		R	A	D
NS3	KT733787	1a	1999						Q	F	Y		K		R	A	D
NS3	KT733788	1a	1999						Q	F	Y		K		R	A	D
NS3	KT733789	1a	1999						Q	F	Y		K		R	A	D
NS3	KT733790	1a	1999						Q	F	Y		K		R	A	D
NS3	KT733791	1a	1999						Q	F	Y		K		R	A	D
NS3	KT733792	1a	1999						Q	F	Y		K		R	A	D
NS3	KT733793	1a	1999						Q	F	Y		K		R	A	D
NS3	KT733794	1a	1999						Q	F	Y		K		R	A	D
NS3	KT733795	1a	1999						Q	F	Y		K		R	A	D
NS3	KT733796	1a	1999						Q	F	Y		K		R	A	D
NS3	KT733797	1a	1999						Q	F	Y		K		R	A	D
NS3	KT733798	1a	1999						Q	F	Y		K		R	A	D
NS3	KT733799	1a	1999						Q	F	Y		K		R	A	D
NS3	KT733800	1a	1999						Q	F	Y		K		R	A	D
NS3	KT733801	1a	1999						Q	F	Y		K		R	A	D
NS3	KT733802	1a	1999						Q	F	Y		K		R	A	D
NS3	KT733803	1a	1999						Q	F	Y		K		R	A	D
NS3	KT733804	1a	1999						Q	F	Y		K		R	A	D
NS3	KT733805	1a	1999						Q	F	Y		K		R	A	D
NS3	KT733806	1a	1999						Q	F	Y		K		R	A	D
NS3	KT733807	1a	1999						Q	F	Y		K		R	A	D
NS3	KT733808	1a	1999						Q	F	Y		K		R	A	D
NS3	KT733809	1a	1999						Q	F	Y		K		R	A	D
NS3	KT733810	1a	1999						Q	F	Y		K		R	A	D
NS3	KT733811	1a	1999						Q	F	Y		K		R	A	D
NS3	KT733812	1a	1999						Q	F	Y		K		R	A	D
NS3	KT733813	1a	1999						Q	F	Y		K		R	A	D
NS3	KT733814	1a	1999						Q	F	Y		K		R	A	D
NS3	KT733815	1a	1999						Q	F	Y		K		R	A	D
NS3	KT733816	1a	1999						Q	F	Y		K		R	A	D
NS3	KT733817	1a	1999						Q	F	Y		K		R	A	D
NS3	KT733818	1a	1999						Q	F	Y		K		R	A	D
NS3	KT733819	1a	1999						Q	F	Y		K		R	A	D
NS3	KT733820	1a	1999						Q	F	Y		K		R	A	D
NS3	KT733821	1a	1999						Q	F	Y		K		R	A	D
NS3	KT733822	1a	1999						Q	F	Y		K		R	A	D
NS3	KT733823	1a	1999						Q	F	Y		K		R	A	D
NS3	KT733824	1a	1999						Q	F	Y		K		R	A	D
NS3	KT733825	1a	1999						Q	F	Y		K		R	A	D
NS3	KT733826	1a	1999						Q	F	Y		K		R	A	D
NS3	KT733827	1a	1999						Q	F	Y		K		R	A	D
NS3	KT733828	1a	1999						Q	F	Y		K		R	A	D
NS3	KT733829	1a	1999						Q	F	Y		K		R	A	D
NS3	KT733830	1a	1999						Q	F	Y		K		R	A	D
NS3	KT733831	1a	1999						Q	F	Y		K		R	A	D
NS3	KT733832	1a	1999						Q	F	Y		K		R	A	D
NS3	KT733833	1a	1999						Q	F	Y		K		R	A	D
NS3	KT733834	1a	1999						Q	F	Y		K		R	A	D
NS3	KT733835	1a	1999						Q	F	Y		K		R	A	D
NS3	KT733836	1a	1999						Q	F	Y		K		R	A	D
NS3	KT733837	1a	1999						Q	F	Y		K		R	A	D
NS3	KT733838	1a	1999						Q	F	Y		K		R	A	D
NS3	KT733839	1a	1999						Q	F	Y		K		R	A	D
NS3	KT733840	1a	1999						Q	F	Y		K		R	A	D
NS3	KT733841	1a	1999						Q	F	Y		K		R	A	D
NS3	KT733842	1a	1999						Q	F	Y		K		R	A	D
NS3	KT733843	1a	1999						Q	F	Y		K		R	A	D
NS3	KT733844	1a	1999						Q	F	Y		K		R	A	D
NS3	KT733845	1a	1999						Q	F	Y		K		R	A	D
NS3	KT733846	1a	1999						Q	F	Y		K		R	A	D
NS3	KT733847	1a	1999						Q	F	Y		K		R	A	D
NS3	KT733848	1a	1999						Q	F	Y		K		R	A	D
NS3	KT733849	1a	1999						Q	F	Y		K		R	A	D
NS3	KT733850	1a	1999						Q	F	Y		K		R	A	D
NS3	KT733851	1a	1999						Q	F	Y		K		R	A	D
NS3	KT733852	1a	1999						Q	F	Y		K		R	A	D
NS3	KT733853	1a	1999						Q	F	Y		K		R	A	D
NS3	KT733854	1a	1999						Q	F	Y		K		R	A	D
NS3	KT733855	1a	1999						Q	F	Y		K		R	A	D
NS3	KT733856	1a	1999						Q	F	Y		K		R	A	D
NS3	KT733857	1a	1999						Q	F	Y		K		R	A	D
NS3	LC368355	3a	1999						Q	F	Y		Q		R	A	Q
NS3	LC368356	4a	1999						Q	F	Y		Q		R	A	D
NS3	LC368358	3a	1999						Q	F	Y		Q		R	A	Q
NS3	LC368368	3a	1999						Q	F	Y		Q		R	A	Q
NS3	DQ430819	3a	2000						Q	F	Y		Q		R	A	Q
NS3	DQ889251	1a	2000						Q	F	Y		K		R	A	D
NS3	DQ889252	1a	2000						Q	F	Y		K		R	A	D
NS3	DQ889253	1a	2000						Q	F	Y		Q		R	A	D
NS3	DQ889254	1a	2000						Q	F	Y		Q		R	A	D
NS3	DQ889255	1a	2000						Q	F	Y		K		R	A	D
NS3	DQ889256	1a	2000						Q	F	Y		Q		R	A	D
NS3	DQ889257	1a	2000						Q	F	Y		K		R	A	D
NS3	DQ889258	1a	2000						Q	F	Y		Q		R	A	D
NS3	DQ889259	1a	2000						Q	F	Y		Q		R	A	D
NS3	DQ889260	1a	2000						Q	F	Y		?		R	A	D
NS3	EU155312	1a	2000						Q	F	Y		K		R	A	D
NS3	EU482846	1a	2000						Q	F	Y		K		R	A	D
NS3	EU781746	1a	2000						Q	F	Y		K		R	A	D
NS3	EU781747	1a	2000						Q	F	Y		K		R	A	D
NS3	EU781748	1a	2000						Q	F	Y		Q		R	A	D
NS3	EU781749	1a	2000						Q	F	Y		Q		R	A	D
NS3	EU781771	1a	2000						Q	F	Y		Q		R	A	D
NS3	EU781776	1a	2000						Q	F	Y		K		R	A	D
NS3	EU781779	1a	2000						Q	F	Y		Q		R	A	D
NS3	EU781781	1a	2000						Q	F	Y		Q		R	A	D
NS3	EU781797	1a	2000						Q	F	Y		K		R	A	D
NS3	EU781802	1a	2000						Q	F	Y		K		R	A	D
NS3	HM106729	1b	2000						Q	F	Y		Q		R	A	D
NS3	JQ514563	3a	2000						Q	F	Y		Q		R	A	Q
NS3	LC368309	1b	2000						Q	F	Y		Q		R	A	D
NS3	LC368369	3a	2000						Q	F	Y		Q		R	A	Q
NS3	MK612005	3a	2000						Q	F	Y		Q		R	A	Q
NS3	DQ068182	1a	2001						Q	F	Y		Q		R	A	D
NS3	DQ889261	1a	2001						Q	F	Y		Q		R	A	D
NS3	DQ889262	1a	2001						Q	F	Y		K		R	A	D
NS3	DQ889263	1a	2001						Q	F	Y		K		R	A	D
NS3	DQ889264	1a	2001						Q	F	Y		K		R	A	D
NS3	DQ889265	1a	2001						Q	F	Y		Q		R	A	D
NS3	DQ889266	1a	2001						Q	F	Y		K		R	A	D
NS3	DQ889267	1a	2001						Q	F	Y		K		R	A	D
NS3	EF032896	1a	2001						Q	F	Y		Q		R	A	D
NS3	EU155216	1a	2001						Q	F	Y		K		R	A	D
NS3	EU155262	1b	2001						Q	F	F		Q		R	A	D
NS3	EU155279	1b	2001						Q	F	Y		Q		R	A	D
NS3	EU155280	1b	2001						Q	F	Y		Q		R	A	D
NS3	EU155284	1a	2001						Q	F	Y		K		R	A	D
NS3	EU155285	1a	2001						Q	F	Y		K		R	A	D
NS3	EU155286	1a	2001						Q	F	Y		K		R	A	D
NS3	EU155287	1a	2001						Q	F	Y		K		R	A	D
NS3	EU155289	1a	2001						Q	F	Y		Q		R	A	D
NS3	EU155290	1a	2001						Q	F	Y		K		R	A	D
NS3	EU155292	1a	2001						Q	F	Y		Q		R	A	D
NS3	EU155293	1a	2001						Q	F	Y		K		R	A	D
NS3	EU155301	1b	2001						Q	F	Y		Q		R	A	D
NS3	EU155302	1b	2001						Q	F	Y		L		R	A	D
NS3	EU155303	1b	2001						Q	F	F		Q		R	A	D
NS3	EU155315	1b	2001						Q	F	Y		Q		R	A	D
NS3	EU155320	1a	2001						Q	F	Y		Q		R	A	D
NS3	EU155321	1a	2001						Q	F	Y		Q		R	A	D
NS3	EU155322	1a	2001						Q	F	Y		Q		R	A	D
NS3	EU155368	1b	2001						Q	F	F		Q		R	A	D
NS3	EU239713	1a	2001						Q	F	Y		Q		R	A	D
NS3	EU239714	1b	2001						Q	F	Y		Q		R	A	D
NS3	EU250017	1a	2001						Q	F	Y		Q		R	A	D
NS3	EU255998	1a	2001						Q	F	Y		K		R	A	D
NS3	EU256019	1a	2001						Q	F	Y		Q		R	A	D
NS3	EU256028	1a	2001						Q	F	Y		Q		R	A	D
NS3	EU256029	1a	2001						Q	F	Y		Q		R	A	D
NS3	EU256044	1a	2001						Q	F	Y		K		R	A	D
NS3	EU256053	1a	2001						Q	F	Y		Q		R	A	D
NS3	EU256054	1b	2001						Q	F	Y		Q		R	A	D
NS3	EU256055	1a	2001						Q	F	Y		Q		R	A	D
NS3	EU256087	1a	2001						Q	F	Y		K		R	A	D
NS3	EU256096	1a	2001						Q	F	Y		K		R	A	D
NS3	EU256097	1a	2001						Q	F	Y		Q		R	A	D
NS3	EU256102	1b	2001						Q	F	Y		Q		R	A	D
NS3	EU256103	1b	2001						Q	F	Y		Q		R	A	D
NS3	EU256105	1a	2001						Q	F	Y		K		R	A	D
NS3	EU482854	1a	2001						H	F	Y		Q		R	A	D
NS3	EU482877	1b	2001						Q	F	Y		Q		R	A	D
NS3	EU595697	1a	2001						Q	F	Y		Q		R	A	D
NS3	EU595698	1a	2001						Q	F	Y		Q		R	A	D
NS3	EU595699	1a	2001						Q	F	Y		Q		R	A	D
NS3	EU660388	1b	2001						Q	F	Y		Q		R	A	D
NS3	EU781788	1a	2001						Q	F	Y		Q		R	A	D
NS3	EU781793	1a	2001						Q	F	Y		K		R	A	D
NS3	EU781796	1a	2001						Q	F	Y		Q		R	A	D
NS3	EU781798	1a	2001						Q	F	Y		K		R	A	D
NS3	EU781799	1a	2001						Q	F	Y		K		R	A	D
NS3	EU857431	1b	2001						Q	F	Y		Q		R	A	D
NS3	EU862835	1b	2001						Q	F	Y		Q		R	A	D
NS3	JQ514562	3a	2001						Q	F	Y		Q		R	A	Q
NS3	JX463525	1a	2001						Q	F	Y		Q		R	A	D
NS3	JX463555	1a	2001						Q	F	Y		Q		R	A	D
NS3	JX463556	1a	2001						Q	F	Y		Q		R	A	D
NS3	JX463569	1a	2001						Q	F	Y		Q		R	A	D
NS3	LC368373	2a	2001						Q	F	Y		G		R	A	D
NS3	MK612002	1a	2001						Q	F	Y		Q		R	A	D
NS3	MK612008	1a	2001						Q	F	Y		Q		R	A	D
NS3	MK612029	1a	2001						Q	F	Y		Q		R	A	D
NS3	MK612032	3a	2001						Q	F	Y		Q		R	A	Q
NS3	OK503335	1a	2001						Q	F	Y		K		R	A	D
NS3	OK503336	1a	2001						Q	F	Y		K		R	A	D
NS3	OK503337	1a	2001						Q	F	Y		K		R	A	D
NS3	OK503338	1a	2001						Q	F	Y		K		R	A	D
NS3	OK503339	1a	2001						Q	F	Y		K		R	A	D
NS3	OK503340	1a	2001						Q	F	Y		K		R	A	D
NS3	OK503341	1a	2001						Q	F	Y		K		R	A	D
NS3	OK503342	1a	2001						Q	F	Y		K		R	A	D
NS3	OK503343	1a	2001						Q	F	Y		K		R	A	D
NS3	OK503344	1a	2001						Q	F	Y		K		R	A	D
NS3	OK503345	1a	2001						Q	F	Y		K		R	A	D
NS3	OK503346	1a	2001						Q	F	Y		K		R	A	D
NS3	OK503347	1a	2001						Q	F	Y		K		R	A	D
NS3	OK503348	1a	2001						Q	F	Y		K		R	A	D
NS3	OK503349	1a	2001						Q	F	Y		K		R	A	D
NS3	OK503350	1a	2001						Q	F	Y		K		R	A	D
NS3	OK503351	1a	2001						Q	F	Y		K		R	A	D
NS3	OK503352	1a	2001						Q	F	Y		K		R	A	D
NS3	OK503353	1a	2001						Q	F	Y		K		R	A	D
NS3	OK503354	1a	2001						Q	F	Y		K		R	A	D
NS3	OK503355	1a	2001						Q	F	Y		K		R	A	D
NS3	OK503356	1a	2001						Q	F	Y		K		R	A	D
NS3	OK503357	1a	2001						Q	F	Y		K		R	A	D
NS3	OK503358	1a	2001						Q	F	Y		K		R	A	D
NS3	OK503359	1a	2001						Q	F	Y		K		R	A	D
NS3	OK503360	1a	2001						Q	F	Y		K		R	A	D
NS3	OK503361	1a	2001						Q	F	Y		K		R	A	D
NS3	OK503362	1a	2001						Q	F	Y		K		R	A	D
NS3	OK503363	1a	2001						Q	F	Y		K		R	A	D
NS3	OK503364	1a	2001						Q	F	Y		K		R	A	D
NS3	OK503365	1a	2001						Q	F	Y		K		R	A	D
NS3	OK503366	1a	2001						Q	F	Y		K		R	A	D
NS3	OK503367	1a	2001						Q	F	Y		K		R	A	D
NS3	OK503368	1a	2001						Q	F	Y		K		R	A	D
NS3	OK503369	1a	2001						Q	F	Y		K		R	A	D
NS3	OK503370	1a	2001						Q	F	Y		K		R	A	D
NS3	OK503371	1a	2001						Q	F	Y		K		R	A	D
NS3	OK503372	1a	2001						Q	F	Y		K		R	A	D
NS3	OK503373	1a	2001						Q	F	Y		K		R	A	D
NS3	AY956463	1a	2002						Q	F	Y		Q		R	A	D
NS3	AY956464	1a	2002						Q	F	Y		Q		R	A	D
NS3	AY956465	1a	2002						Q	F	Y		Q		R	A	D
NS3	AY956466	1a	2002						Q	F	Y		Q		R	A	D
NS3	AY956467	3a	2002						Q	F	Y		Q		R	A	Q
NS3	AY956468	1a	2002						Q	F	Y		Q		R	A	D
NS3	AY956469	1a	2002						?	F	Y		Q		R	A	D
NS3	DQ430811	1a	2002						Q	F	Y		K		R	A	D
NS3	DQ430812	1a	2002						Q	F	Y		K		R	A	D
NS3	DQ430820	3a	2002						Q	F	Y		Q		R	A	Q
NS3	DQ889268	1a	2002						Q	F	Y		?		R	A	D
NS3	DQ889269	1a	2002						Q	F	Y		K		W	A	D
NS3	DQ889270	1a	2002						Q	F	Y		K		R	A	D
NS3	DQ889271	1a	2002						Q	F	Y		Q		R	A	D
NS3	DQ889272	1a	2002						Q	F	Y		Q		R	A	D
NS3	DQ889273	1a	2002						Q	F	Y		K		R	A	D
NS3	DQ889274	1a	2002						Q	F	Y		Q		R	A	D
NS3	DQ889275	1a	2002						Q	F	Y		K		R	A	D
NS3	DQ889276	1a	2002						Q	F	Y		Q		R	A	D
NS3	DQ889277	1a	2002						Q	F	Y		K		R	A	D
NS3	DQ889278	1a	2002						Q	F	Y		K		K	A	D
NS3	DQ889279	1a	2002						Q	F	Y		Q		R	A	D
NS3	EF032898	1a	2002						Q	F	Y		Q		R	A	D
NS3	EF032899	1a	2002						Q	F	Y		Q		R	A	D
NS3	EU155219	1b	2002						Q	F	Y		Q		R	A	D
NS3	EU155223	1b	2002						Q	F	Y		Q		R	A	D
NS3	EU155230	1b	2002						Q	F	Y		Q		R	A	D
NS3	EU155231	1b	2002						Q	F	Y		Q		R	A	D
NS3	EU155232	1b	2002						Q	F	Y		Q		R	A	D
NS3	EU155241	1a	2002						Q	F	Y		K		R	A	D
NS3	EU155276	1a	2002						Q	F	Y		Q		R	A	D
NS3	EU155288	1a	2002						Q	F	Y		Q		R	A	D
NS3	EU155291	1a	2002						Q	F	Y		Q		R	A	D
NS3	EU155294	1a	2002						Q	F	Y		Q		R	A	D
NS3	EU155295	1a	2002						Q	F	Y		Q		R	A	D
NS3	EU155296	1a	2002						Q	F	Y		Q		R	A	D
NS3	EU155297	1a	2002						Q	F	Y		Q		R	A	D
NS3	EU155298	1a	2002						Q	F	Y		Q		R	A	D
NS3	EU155305	1b	2002						Q	F	Y		Q		R	A	D
NS3	EU155306	1b	2002						Q	F	Y		Q		R	A	D
NS3	EU155307	1b	2002						Q	F	Y		Q		R	A	D
NS3	EU155316	1b	2002						Q	F	Y		Q		R	A	D
NS3	EU155317	1b	2002						Q	F	Y		Q		R	A	D
NS3	EU155319	1a	2002						Q	F	Y		Q		R	A	D
NS3	EU155323	1a	2002						Q	F	Y		Q		R	A	D
NS3	EU155345	1a	2002						Q	F	Y		Q		R	A	D
NS3	EU155359	1b	2002						Q	F	Y		Q		R	A	D
NS3	EU155366	1b	2002						Q	F	Y		Q		R	A	D
NS3	EU155367	1b	2002						Q	F	Y		Q		R	A	D
NS3	EU155369	1b	2002						Q	F	Y		Q		R	A	D
NS3	EU239716	1a	2002						Q	F	Y		K		R	A	D
NS3	EU255954	1a	2002						Q	F	Y		Q		R	A	D
NS3	EU255955	1a	2002						Q	F	Y		Q		R	A	D
NS3	EU255999	1a	2002						Q	F	Y		Q		R	A	D
NS3	EU256001	1b	2002						Q	F	Y		Q		R	A	D
NS3	EU256008	1a	2002						Q	F	Y		Q		R	A	D
NS3	EU256010	1a	2002						Q	F	Y		Q		R	A	D
NS3	EU256016	1a	2002						Q	F	Y		Q		K	A	D
NS3	EU256018	1a	2002						Q	F	Y		K		R	A	D
NS3	EU256025	1a	2002						Q	F	Y		Q		R	A	D
NS3	EU256026	1a	2002						Q	F	Y		Q		R	A	D
NS3	EU256030	1a	2002						Q	F	Y		K		R	A	D
NS3	EU256073	1a	2002						Q	F	Y		Q		R	A	D
NS3	EU256080	1b	2002						Q	F	Y		Q		R	A	D
NS3	EU256081	1b	2002						Q	F	Y		Q		R	A	D
NS3	EU256089	1b	2002						Q	F	Y		Q		R	A	D
NS3	EU256090	1b	2002						Q	F	Y		Q		R	A	D
NS3	EU256095	1a	2002						Q	F	Y		K		R	A	D
NS3	EU256098	1b	2002						Q	F	Y		Q		R	A	D
NS3	EU256099	1b	2002						Q	F	Y		Q		R	A	D
NS3	EU256100	1b	2002						Q	F	Y		Q		R	A	D
NS3	EU256101	1b	2002						Q	F	F		Q		R	A	D
NS3	EU482834	1a	2002						Q	F	Y		Q		R	A	D
NS3	EU482835	1a	2002						Q	F	Y		Q		R	A	D
NS3	EU482836	1a	2002						Q	F	Y		K		R	A	D
NS3	EU482855	1a	2002						Q	F	Y		Q		R	A	D
NS3	EU482856	1a	2002						Q	F	Y		K		R	A	D
NS3	EU482868	1a	2002						Q	F	Y		K		R	A	D
NS3	EU482869	1a	2002						Q	F	Y		Q		R	A	D
NS3	EU482871	1a	2002						Q	F	Y		Q		R	A	D
NS3	EU482876	1a	2002						Q	F	Y		Q		R	A	D
NS3	EU482887	1a	2002						Q	F	Y		K		R	A	D
NS3	EU529679	1a	2002						Q	F	Y		K		R	A	D
NS3	EU529680	1a	2002						Q	F	Y		Q		R	A	D
NS3	EU529682	1b	2002						Q	F	F		Q		R	A	D
NS3	EU781751	1a	2002						Q	F	Y		K		R	A	D
NS3	EU781782	1a	2002						Q	F	Y		K		R	A	D
NS3	EU781786	1a	2002						Q	F	Y		K		R	A	D
NS3	EU781787	1a	2002						Q	F	Y		Q		R	A	D
NS3	EU781789	1a	2002						Q	F	Y		Q		R	A	D
NS3	EU781794	1a	2002						Q	F	Y		K		R	A	D
NS3	EU781795	1a	2002						Q	F	Y		Q		R	A	D
NS3	EU781800	1a	2002						Q	F	Y		K		R	A	D
NS3	EU781804	1a	2002						Q	F	Y		K		K	A	D
NS3	GQ149768	1a	2002						Q	F	Y		K		R	A	D
NS3	HM106715	1b	2002						Q	F	Y		Q		?	?	D
NS3	HQ399444	1b	2002						Q	F	Y		Q		?	?	D
NS3	JX463526	1a	2002						Q	F	Y		Q		R	A	D
NS3	JX463527	1a	2002						Q	F	Y		Q		R	A	D
NS3	JX463528	1a	2002						Q	F	Y		Q		R	A	D
NS3	JX463529	1a	2002						Q	F	Y		K		R	A	D
NS3	JX463534	1a	2002						Q	F	Y		N		R	A	D
NS3	JX463535	1a	2002						Q	F	Y		Q		R	A	D
NS3	JX463538	1a	2002						Q	F	Y		Q		R	A	D
NS3	JX463539	1a	2002						Q	F	Y		Q		R	A	D
NS3	JX463540	1a	2002						Q	F	Y		Q		R	A	D
NS3	JX463541	1a	2002						Q	F	Y		Q		R	A	D
NS3	JX463546	1a	2002						Q	F	Y		K		R	A	D
NS3	JX463557	1a	2002						Q	F	Y		Q		R	A	D
NS3	JX463559	1a	2002						Q	F	Y		Q		R	A	D
NS3	JX463560	1a	2002						Q	F	Y		Q		R	A	D
NS3	JX463571	1a	2002						Q	F	Y		Q		R	A	D
NS3	KC439488	1b	2002						Q	F	F		Q		R	A	D
NS3	KC439499	1b	2002						Q	F	Y		Q		R	A	D
NS3	KC439516	1b	2002						Q	F	Y		Q		R	A	D
NS3	KC439517	1b	2002						Q	F	Y		Q		R	A	D
NS3	KC439518	1b	2002						Q	F	Y		Q		R	A	D
NS3	KC439519	1b	2002						Q	F	Y		Q		R	A	D
NS3	KC844051	1b	2002						Q	F	Y		Q		R	A	D
NS3	KC844052	1b	2002						Q	F	Y		Q		R	A	D
NS3	KT733858	1a	2002						Q	F	Y		K		R	A	D
NS3	KT733859	1a	2002						Q	F	Y		K		R	A	D
NS3	KT733860	1a	2002						Q	F	Y		K		R	A	D
NS3	KT733861	1a	2002						Q	F	Y		K		R	A	D
NS3	KT733862	1a	2002						Q	F	Y		K		R	A	D
NS3	KT733863	1a	2002						Q	F	Y		K		R	A	D
NS3	KT733864	1a	2002						Q	F	Y		K		R	A	D
NS3	KT733865	1a	2002						Q	F	Y		K		R	A	D
NS3	KT733866	1a	2002						Q	F	Y		K		R	A	D
NS3	KT733867	1a	2002						Q	F	Y		K		R	A	D
NS3	KT733868	1a	2002						Q	F	Y		K		R	A	D
NS3	KT733869	1a	2002						Q	F	Y		K		R	A	D
NS3	KT733870	1a	2002						Q	F	Y		K		R	A	D
NS3	KT733871	1a	2002						Q	F	Y		K		R	A	D
NS3	KT733872	1a	2002						Q	F	Y		K		R	A	D
NS3	KT733873	1a	2002						Q	F	Y		K		R	A	D
NS3	KT733874	1a	2002						Q	F	Y		K		R	A	D
NS3	KT733875	1a	2002						Q	F	Y		K		R	A	D
NS3	KT733876	1a	2002						Q	F	Y		K		R	A	D
NS3	KT733877	1a	2002						Q	F	Y		K		R	A	D
NS3	KT733878	1a	2002						Q	F	Y		K		R	A	D
NS3	KT733879	1a	2002						Q	F	Y		K		R	A	D
NS3	KT733880	1a	2002						Q	F	Y		K		R	A	D
NS3	KT733881	1a	2002						Q	F	Y		K		R	A	D
NS3	KT733882	1a	2002						Q	F	Y		K		R	A	D
NS3	KT733883	1a	2002						Q	F	Y		K		R	A	D
NS3	KT733884	1a	2002						Q	F	Y		K		R	A	D
NS3	KT733885	1a	2002						Q	F	Y		K		R	A	D
NS3	KT733886	1a	2002						Q	F	Y		K		R	A	D
NS3	KT733887	1a	2002						Q	F	Y		K		R	A	D
NS3	KT733888	1a	2002						Q	F	Y		K		R	A	D
NS3	KT733889	1a	2002						Q	F	Y		K		R	A	D
NS3	KT733890	1a	2002						Q	F	Y		K		R	A	D
NS3	KT733891	1a	2002						Q	F	Y		K		R	A	D
NS3	KT733892	1a	2002						Q	F	Y		K		R	A	D
NS3	KT733893	1a	2002						Q	F	Y		K		R	A	D
NS3	KT733894	1a	2002						Q	F	Y		K		R	A	D
NS3	KT733895	1a	2002						Q	F	Y		K		R	A	D
NS3	KT733896	1a	2002						Q	F	Y		K		R	A	D
NS3	KT733897	1a	2002						Q	F	Y		K		R	A	D
NS3	KT733898	1a	2002						Q	F	Y		K		R	A	D
NS3	KT733899	1a	2002						Q	F	Y		K		R	A	D
NS3	KT733900	1a	2002						Q	F	Y		K		R	A	D
NS3	KT733901	1a	2002						Q	F	Y		K		R	A	D
NS3	KT733902	1a	2002						Q	F	Y		K		R	A	D
NS3	KT733903	1a	2002						Q	F	Y		K		R	A	D
NS3	KT733904	1a	2002						Q	F	Y		K		R	A	D
NS3	KT733905	1a	2002						Q	F	Y		K		R	A	D
NS3	KT733906	1a	2002						Q	F	Y		K		R	A	D
NS3	KT733907	1a	2002						Q	F	Y		K		R	A	D
NS3	KT733908	1a	2002						Q	F	Y		K		R	A	D
NS3	KT733909	1a	2002						Q	F	Y		K		R	A	D
NS3	KT733910	1a	2002						Q	F	Y		K		R	A	D
NS3	KT733911	1a	2002						Q	F	Y		K		R	A	D
NS3	KT733912	1a	2002						Q	F	Y		K		R	A	D
NS3	KT733913	1a	2002						Q	F	Y		K		R	A	D
NS3	KT733914	1a	2002						Q	F	Y		K		R	A	D
NS3	KT733915	1a	2002						Q	F	Y		K		R	A	D
NS3	KT733916	1a	2002						Q	F	Y		K		R	A	D
NS3	KT733917	1a	2002						Q	F	Y		K		R	A	D
NS3	KT733918	1a	2002						Q	F	Y		K		R	A	D
NS3	KT733919	1a	2002						Q	F	Y		K		R	A	D
NS3	KT733920	1a	2002						Q	F	Y		K		R	A	D
NS3	KT733921	1a	2002						Q	F	Y		K		R	A	D
NS3	KT733922	1a	2002						Q	F	Y		K		R	A	D
NS3	KT733923	1a	2002						Q	F	Y		K		R	A	D
NS3	KT733924	1a	2002						Q	F	Y		K		R	A	D
NS3	KT733925	1a	2002						Q	F	Y		K		R	A	D
NS3	KT733926	1a	2002						Q	F	Y		K		R	A	D
NS3	KT733927	1a	2002						Q	F	Y		K		R	A	D
NS3	KT733928	1a	2002						Q	F	Y		K		R	A	D
NS3	KT733929	1a	2002						Q	F	Y		K		R	A	D
NS3	KT733930	1a	2002						Q	F	Y		K		R	A	D
NS3	KT733931	1a	2002						Q	F	Y		K		R	A	D
NS3	KT733932	1a	2002						Q	F	Y		K		R	A	D
NS3	KT733933	1a	2002						Q	F	Y		K		R	A	D
NS3	KT733934	1a	2002						Q	F	Y		K		R	A	D
NS3	KT733935	1a	2002						Q	F	Y		K		R	A	D
NS3	KT733936	1a	2002						Q	F	Y		K		R	A	D
NS3	KT733937	1a	2002						Q	F	Y		K		R	A	D
NS3	KT733938	1a	2002						Q	F	Y		K		R	A	D
NS3	KT733939	1a	2002						Q	F	Y		K		R	A	D
NS3	KT733940	1a	2002						Q	F	Y		K		R	A	D
NS3	KT733941	1a	2002						Q	F	Y		K		R	A	D
NS3	KT733942	1a	2002						Q	F	Y		K		R	A	D
NS3	KT733943	1a	2002						Q	F	Y		K		R	A	D
NS3	KT733944	1a	2002						Q	F	Y		K		R	A	D
NS3	KT733945	1a	2002						Q	F	Y		K		R	A	D
NS3	KT733946	1a	2002						Q	F	Y		K		R	A	D
NS3	KT733947	1a	2002						Q	F	Y		K		R	A	D
NS3	KT733948	1a	2002						Q	F	Y		K		R	A	D
NS3	KT733949	1a	2002						Q	F	Y		K		R	A	D
NS3	KT733950	1a	2002						Q	F	Y		K		R	A	D
NS3	KT733951	1a	2002						Q	F	Y		K		R	A	D
NS3	KT733952	1a	2002						Q	F	Y		K		R	A	D
NS3	KT733953	1a	2002						Q	F	Y		K		R	A	D
NS3	KT733954	1a	2002						Q	F	Y		K		R	A	D
NS3	KT733955	1a	2002						Q	F	Y		K		R	A	D
NS3	KT733956	1a	2002						Q	F	Y		K		R	A	D
NS3	KT733957	1a	2002						Q	F	Y		K		R	A	D
NS3	KT733958	1a	2002						Q	F	Y		K		R	A	D
NS3	KT733959	1a	2002						Q	F	Y		K		R	A	D
NS3	KT733960	1a	2002						Q	F	Y		K		R	A	D
NS3	KT733961	1a	2002						Q	F	Y		K		R	A	D
NS3	KT733962	1a	2002						Q	F	Y		K		R	A	D
NS3	KT733963	1a	2002						Q	F	Y		K		R	A	D
NS3	KT733964	1a	2002						Q	F	Y		K		R	A	D
NS3	KT733965	1a	2002						Q	F	Y		K		R	A	D
NS3	KT733966	1a	2002						Q	F	Y		K		R	A	D
NS3	KT733967	1a	2002						Q	F	Y		K		R	A	D
NS3	KT733968	1a	2002						Q	F	Y		K		R	A	D
NS3	KT733969	1a	2002						Q	F	Y		K		R	A	D
NS3	KT733970	1a	2002						Q	F	Y		K		R	A	D
NS3	KT733971	1a	2002						Q	F	Y		K		R	A	D
NS3	KT733972	1a	2002						Q	F	Y		K		R	A	D
NS3	KT733973	1a	2002						Q	F	Y		K		R	A	D
NS3	KT733974	1a	2002						Q	F	Y		K		R	A	D
NS3	KT733975	1a	2002						Q	F	Y		K		R	A	D
NS3	KT733976	1a	2002						Q	F	Y		K		R	A	D
NS3	KT733977	1a	2002						Q	F	Y		K		R	A	D
NS3	KT733978	1a	2002						Q	F	Y		K		R	A	D
NS3	KT733979	1a	2002						Q	F	Y		K		R	A	D
NS3	KT733980	1a	2002						Q	F	Y		K		R	A	D
NS3	KT733981	1a	2002						Q	F	Y		K		R	A	D
NS3	KT733982	1a	2002						Q	F	Y		K		R	A	D
NS3	KT733983	1a	2002						Q	F	Y		K		R	A	D
NS3	KT733984	1a	2002						Q	F	Y		K		R	A	D
NS3	KT733985	1a	2002						Q	F	Y		K		R	A	D
NS3	KT733986	1a	2002						Q	F	Y		K		R	A	D
NS3	KT733987	1a	2002						Q	F	Y		K		R	A	D
NS3	KT733988	1a	2002						Q	F	Y		K		R	A	D
NS3	KT733989	1a	2002						Q	F	Y		K		R	A	D
NS3	KT733990	1a	2002						Q	F	Y		K		R	A	D
NS3	KT733991	1a	2002						Q	F	Y		K		R	A	D
NS3	KT733992	1a	2002						Q	F	Y		K		R	A	D
NS3	KT733993	1a	2002						Q	F	Y		K		R	A	D
NS3	KT733994	1a	2002						Q	F	Y		K		R	A	D
NS3	KT733995	1a	2002						Q	F	Y		K		R	A	D
NS3	KT733996	1a	2002						Q	F	Y		K		R	A	D
NS3	KT733997	1a	2002						Q	F	Y		K		R	A	D
NS3	LC368360	3a	2002						Q	F	Y		Q		R	A	Q
NS3	LC368361	3a	2002						Q	F	Y		Q		R	A	Q
NS3	MK612011	3a	2002						Q	F	Y		Q		R	A	Q
NS3	MW629120	1b	2002						Q	F	Y		Q		R	A	D
NS3	MZ457998	1a	2002						Q	F	Y		Q		R	A	D
NS3	MZ457999	1a	2002						Q	F	Y		Q		R	A	D
NS3	MZ458000	1a	2002						Q	F	Y		Q		R	A	D
NS3	MZ458001	1a	2002						Q	F	Y		Q		R	A	D
NS3	MZ458002	1a	2002						Q	F	Y		Q		R	A	D
NS3	MZ458003	1a	2002						Q	F	Y		Q		R	A	D
NS3	MZ458004	1a	2002						Q	F	Y		Q		R	A	D
NS3	MZ458005	1a	2002						Q	F	Y		Q		R	A	D
NS3	MZ458006	1a	2002						Q	F	Y		Q		R	A	D
NS3	MZ458007	1a	2002						Q	F	Y		Q		R	A	D
NS3	MZ458008	1a	2002						Q	F	Y		Q		R	A	D
NS3	MZ458009	1a	2002						Q	F	Y		Q		R	A	D
NS3	MZ458010	1a	2002						Q	F	Y		Q		R	A	D
NS3	MZ458011	1a	2002						Q	F	Y		Q		R	A	D
NS3	MZ458012	1a	2002						Q	F	Y		Q		R	A	D
NS3	MZ458013	1a	2002						Q	F	Y		Q		R	A	D
NS3	MZ458014	1a	2002						Q	F	Y		Q		R	A	D
NS3	MZ458015	1a	2002						Q	F	Y		Q		R	A	D
NS3	MZ458016	1a	2002						Q	F	Y		Q		R	A	D
NS3	MZ458017	1a	2002						Q	F	Y		Q		R	A	D
NS3	MZ458018	1a	2002						Q	F	Y		Q		R	A	D
NS3	MZ458019	1a	2002						Q	F	Y		Q		R	A	D
NS3	MZ458020	1a	2002						Q	F	Y		Q		R	A	D
NS3	MZ458021	1a	2002						Q	F	Y		Q		R	A	D
NS3	MZ458022	1a	2002						Q	F	Y		Q		R	A	D
NS3	MZ458023	1a	2002						Q	F	Y		Q		R	A	D
NS3	MZ458024	1a	2002						Q	F	Y		Q		R	A	D
NS3	MZ458025	1a	2002						Q	F	Y		Q		R	A	D
NS3	MZ458026	1a	2002						Q	F	Y		Q		R	A	D
NS3	MZ458027	1a	2002						Q	F	Y		Q		R	A	D
NS3	OK503374	1a	2002						Q	F	Y		K		R	A	D
NS3	OK503375	1a	2002						Q	F	Y		K		R	A	D
NS3	OK503376	1a	2002						Q	F	Y		K		R	A	D
NS3	OK503377	1a	2002						Q	F	Y		K		R	A	D
NS3	OK503378	1a	2002						Q	F	Y		K		R	A	D
NS3	OK503379	1a	2002						Q	F	Y		K		R	A	D
NS3	OK503380	1a	2002						Q	F	Y		K		R	A	D
NS3	OK503381	1a	2002						Q	F	Y		K		R	A	D
NS3	OK503382	1a	2002						Q	F	Y		K		R	A	D
NS3	OK503383	1a	2002						Q	F	Y		K		R	A	D
NS3	OK503384	1a	2002						Q	F	Y		K		R	A	D
NS3	OK503385	1a	2002						Q	F	Y		K		R	A	D
NS3	OK503386	1a	2002						Q	F	Y		K		R	A	D
NS3	OK503387	1a	2002						Q	F	Y		K		R	A	D
NS3	OK503388	1a	2002						Q	F	Y		K		R	A	D
NS3	OK503389	1a	2002						Q	F	Y		K		R	A	D
NS3	OK503390	1a	2002						Q	F	Y		K		R	A	D
NS3	OK503391	1a	2002						Q	F	Y		K		R	A	D
NS3	OK503392	1a	2002						Q	F	Y		K		R	A	D
NS3	OK503393	1a	2002						Q	F	Y		K		R	A	D
NS3	OK503394	1a	2002						Q	F	Y		K		R	A	D
NS3	OK503395	1a	2002						Q	F	Y		K		R	A	D
NS3	OK503396	1a	2002						Q	F	Y		K		R	A	D
NS3	OK503397	1a	2002						Q	F	Y		K		R	A	D
NS3	OK503398	1a	2002						Q	F	Y		K		R	A	D
NS3	OK503399	1a	2002						Q	F	Y		K		R	A	D
NS3	OK503400	1a	2002						Q	F	Y		K		R	A	D
NS3	OK503401	1a	2002						Q	F	Y		K		R	A	D
NS3	OK503402	1a	2002						Q	F	Y		K		R	A	D
NS3	OK503403	1a	2002						Q	F	Y		K		R	A	D
NS3	OK503404	1a	2002						Q	F	Y		K		R	A	D
NS3	OK503405	1a	2002						Q	F	Y		K		R	A	D
NS3	OK503406	1a	2002						Q	F	Y		K		R	A	D
NS3	OK503407	1a	2002						Q	F	Y		K		R	A	D
NS3	OK503408	1a	2002						Q	F	Y		K		R	A	D
NS3	OK503409	1a	2002						Q	F	Y		K		R	A	D
NS3	OK503410	1a	2002						Q	F	Y		K		R	A	D
NS3	OK503411	1a	2002						Q	F	Y		K		R	A	D
NS3	OK503412	1a	2002						Q	F	Y		K		R	A	D
NS3	OK503413	1a	2002						Q	F	Y		K		R	A	D
NS3	OK503414	1a	2002						Q	F	Y		K		R	A	D
NS3	OK503415	1a	2002						Q	F	Y		K		R	A	D
NS3	OK503416	1a	2002						Q	F	Y		K		R	A	D
NS3	OK503417	1a	2002						Q	F	Y		K		R	A	D
NS3	OK503418	1a	2002						Q	F	Y		K		R	A	D
NS3	OK503419	1a	2002						Q	F	Y		K		R	A	D
NS3	OK503420	1a	2002						Q	F	Y		K		R	A	D
NS3	OK503421	1a	2002						Q	F	Y		K		R	A	D
NS3	OK503422	1a	2002						Q	F	Y		K		R	A	D
NS3	OK503423	1a	2002						Q	F	Y		K		R	A	D
NS3	OK503424	1a	2002						Q	F	Y		K		R	A	D
NS3	OK503425	1a	2002						Q	F	Y		K		R	A	D
NS3	OK503426	1a	2002						Q	F	Y		K		R	A	D
NS3	OK503427	1a	2002						Q	F	Y		K		R	A	D
NS3	OK503428	1a	2002						Q	F	Y		K		R	A	D
NS3	OK503429	1a	2002						Q	F	Y		K		R	A	D
NS3	OK503430	1a	2002						Q	F	Y		K		R	A	D
NS3	OK503431	1a	2002						Q	F	Y		K		R	A	D
NS3	OK503432	1a	2002						Q	F	Y		K		R	A	D
NS3	OK503433	1a	2002						Q	F	Y		K		R	A	D
NS3	OK503434	1a	2002						Q	F	Y		K		R	A	D
NS3	OK503435	1a	2002						Q	F	Y		K		R	A	D
NS3	OK503436	1a	2002						Q	F	Y		K		R	A	D
NS3	OK503437	1a	2002						Q	F	Y		K		R	A	D
NS3	OK503438	1a	2002						Q	F	Y		K		R	A	D
NS3	OK503439	1a	2002						Q	F	Y		K		R	A	D
NS3	OK503440	1a	2002						Q	F	Y		K		R	A	D
NS3	OK503441	1a	2002						Q	F	Y		K		R	A	D
NS3	OK503442	1a	2002						Q	F	Y		K		R	A	D
NS3	OK503443	1a	2002						Q	F	Y		K		R	A	D
NS3	OK503444	1a	2002						Q	F	Y		K		R	A	D
NS3	OK503445	1a	2002						Q	F	Y		K		R	A	D
NS3	OK503446	1a	2002						Q	F	Y		K		R	A	D
NS3	OK503447	1a	2002						Q	F	Y		K		R	A	D
NS3	OK503448	1a	2002						Q	F	Y		K		R	A	D
NS3	OK503449	1a	2002						Q	F	Y		K		R	A	D
NS3	OK503450	1a	2002						Q	F	Y		K		R	A	D
NS3	OK503451	1a	2002						Q	F	Y		K		R	A	D
NS3	OK503452	1a	2002						Q	F	Y		K		R	A	D
NS3	OK503453	1a	2002						Q	F	Y		K		R	A	D
NS3	OK503454	1a	2002						Q	F	Y		K		R	A	D
NS3	OK503455	1a	2002						Q	F	Y		K		R	A	D
NS3	OK503456	1a	2002						Q	F	Y		K		R	A	D
NS3	OK503457	1a	2002						Q	F	Y		K		R	A	D
NS3	OK503458	1a	2002						Q	F	Y		K		R	A	D
NS3	OK503459	1a	2002						Q	F	Y		K		R	A	D
NS3	OK503460	1a	2002						Q	F	Y		K		R	A	D
NS3	OK503461	1a	2002						Q	F	Y		K		R	A	D
NS3	OK503462	1a	2002						Q	F	Y		K		R	A	D
NS3	OK503463	1a	2002						Q	F	Y		K		R	A	D
NS3	OK503464	1a	2002						Q	F	Y		K		R	A	D
NS3	OK503465	1a	2002						Q	F	Y		K		R	A	D
NS3	OK503466	1a	2002						Q	F	Y		K		R	A	D
NS3	OK503467	1a	2002						Q	F	Y		K		R	A	D
NS3	OK503468	1a	2002						Q	F	Y		K		R	A	D
NS3	OK503469	1a	2002						Q	F	Y		K		R	A	D
NS3	OK503470	1a	2002						Q	F	Y		K		R	A	D
NS3	OK503471	1a	2002						Q	F	Y		K		R	A	D
NS3	OK503472	1a	2002						Q	F	Y		K		R	A	D
NS3	OK503473	1a	2002						Q	F	Y		K		R	A	D
NS3	OK503474	1a	2002						Q	F	Y		K		R	A	D
NS3	OK503475	1a	2002						Q	F	Y		K		R	A	D
NS3	OK503476	1a	2002						Q	F	Y		K		R	A	D
NS3	OK503477	1a	2002						Q	F	Y		K		R	A	D
NS3	OK503478	1a	2002						Q	F	Y		K		R	A	D
NS3	OK503479	1a	2002						Q	F	Y		K		R	A	D
NS3	OK503480	1a	2002						Q	F	Y		K		R	A	D
NS3	OK503481	1a	2002						Q	F	Y		K		R	A	D
NS3	OK503482	1a	2002						Q	F	Y		K		R	A	D
NS3	OK503483	1a	2002						Q	F	Y		K		R	A	D
NS3	OK503484	1a	2002						Q	F	Y		K		R	A	D
NS3	OK503485	1a	2002						Q	F	Y		K		R	A	D
NS3	OK503486	1a	2002						Q	F	Y		K		R	A	D
NS3	OK503487	1a	2002						Q	F	Y		K		R	A	D
NS3	OK503488	1a	2002						Q	F	Y		K		R	A	D
NS3	OK503489	1a	2002						Q	F	Y		K		R	A	D
NS3	OK503490	1a	2002						Q	F	Y		K		R	A	D
NS3	OK503491	1a	2002						Q	F	Y		K		R	A	D
NS3	OK503492	1a	2002						Q	F	Y		K		R	A	D
NS3	OK503493	1a	2002						Q	F	Y		K		R	A	D
NS3	OK503494	1a	2002						Q	F	Y		K		R	A	D
NS3	OK503495	1a	2002						Q	F	Y		K		R	A	D
NS3	OK503496	1a	2002						Q	F	Y		K		R	A	D
NS3	OK503497	1a	2002						Q	F	Y		K		R	A	D
NS3	OK503498	1a	2002						Q	F	Y		K		R	A	D
NS3	OK503499	1a	2002						Q	F	Y		K		R	A	D
NS3	OK503500	1a	2002						Q	F	Y		K		R	A	D
NS3	OK503501	1a	2002						Q	F	Y		K		R	A	D
NS3	OK503502	1a	2002						Q	F	Y		K		R	A	D
NS3	OK503503	1a	2002						Q	F	Y		K		R	A	D
NS3	OK503504	1a	2002						Q	F	Y		K		R	A	D
NS3	OK503505	1a	2002						Q	F	Y		K		R	A	D
NS3	OK503506	1a	2002						Q	F	Y		K		R	A	D
NS3	OK503507	1a	2002						Q	F	Y		K		R	A	D
NS3	OK503508	1a	2002						Q	F	Y		K		R	A	D
NS3	OK503509	1a	2002						Q	F	Y		K		R	A	D
NS3	OK503510	1a	2002						Q	F	Y		K		R	A	D
NS3	OK503511	1a	2002						Q	F	Y		K		R	A	D
NS3	OK503512	1a	2002						Q	F	Y		K		R	A	D
NS3	OK503513	1a	2002						Q	F	Y		K		R	A	D
NS3	OK503514	1a	2002						Q	F	Y		K		R	A	D
NS3	OK503515	1a	2002						Q	F	Y		K		R	A	D
NS3	OK503516	1a	2002						Q	F	Y		K		R	A	D
NS3	OK503517	1a	2002						Q	F	Y		K		R	A	D
NS3	OK503518	1a	2002						Q	F	Y		K		R	A	D
NS3	OK503519	1a	2002						Q	F	Y		K		R	A	D
NS3	OK503520	1a	2002						Q	F	Y		K		R	A	D
NS3	OK503521	1a	2002						Q	F	Y		K		R	A	D
NS3	OK503522	1a	2002						Q	F	Y		K		R	A	D
NS3	OK503523	1a	2002						Q	F	Y		K		R	A	D
NS3	OK503524	1a	2002						Q	F	Y		K		R	A	D
NS3	OK503525	1a	2002						Q	F	Y		K		R	A	D
NS3	OK503526	1a	2002						Q	F	Y		K		R	A	D
NS3	OK503527	1a	2002						Q	F	Y		K		R	A	D
NS3	DQ430813	1a	2003						Q	F	Y		K		R	A	D
NS3	DQ430814	1a	2003						Q	F	Y		K		R	A	D
NS3	DQ889280	1a	2003						Q	F	Y		Q		R	A	D
NS3	DQ889281	1a	2003						Q	F	Y		K		R	A	D
NS3	DQ889282	1a	2003						Q	F	Y		Q		R	A	D
NS3	DQ889283	1a	2003						Q	F	Y		Q		?	A	D
NS3	DQ889284	1a	2003						Q	F	Y		Q		R	A	D
NS3	DQ889286	1a	2003						Q	F	Y		Q		R	A	D
NS3	DQ889287	1a	2003						Q	F	Y		Q		R	A	?
NS3	DQ889288	1a	2003						Q	F	Y		K		R	A	D
NS3	DQ889289	1a	2003						Q	F	Y		Q		R	A	D
NS3	DQ889290	1a	2003						Q	F	Y		Q		R	A	D
NS3	EF032883	1a	2003						Q	F	Y		K		R	A	D
NS3	EF032886	1a	2003						Q	F	Y		Q		R	A	D
NS3	EF032887	1a	2003						Q	F	Y		Q		R	A	D
NS3	EF032891	1b	2003						Q	F	Y		Q		R	A	D
NS3	EF032892	1b	2003						Q	F	Y		Q		R	A	D
NS3	EF032893	1b	2003						Q	F	Y		Q		R	A	D
NS3	EF032900	1a	2003						Q	F	Y		Q		R	A	D
NS3	EU155224	1b	2003						Q	F	Y		Q		R	A	D
NS3	EU155225	1b	2003						Q	F	Y		Q		R	A	D
NS3	EU155227	1b	2003						Q	F	Y		Q		R	A	D
NS3	EU155228	1b	2003						Q	F	Y		Q		R	A	D
NS3	EU155245	1a	2003						Q	F	Y		N		R	A	D
NS3	EU155246	1a	2003						Q	F	Y		K		R	A	D
NS3	EU155277	1a	2003						H	F	Y		Q		R	A	D
NS3	EU155299	1a	2003						Q	F	Y		K		R	A	D
NS3	EU155300	1b	2003						Q	F	Y		Q		R	A	D
NS3	EU155304	1b	2003						Q	F	Y		Q		R	A	D
NS3	EU155308	1b	2003						Q	F	Y		Q		R	A	D
NS3	EU155309	1a	2003						Q	F	Y		L		R	A	D
NS3	EU155311	1a	2003						Q	F	Y		K		R	A	D
NS3	EU155313	1a	2003						Q	F	Y		K		R	A	D
NS3	EU155350	1a	2003						Q	F	Y		Q		R	A	D
NS3	EU155351	1a	2003						Q	F	Y		Q		R	A	D
NS3	EU155356	1b	2003						Q	F	Y		Q		R	A	D
NS3	EU155357	1b	2003						Q	F	F		Q		R	A	D
NS3	EU155360	1b	2003						Q	F	F		Q		R	A	D
NS3	EU155378	1a	2003						Q	F	Y		K		R	A	D
NS3	EU155379	1a	2003						Q	F	Y		K		R	A	D
NS3	EU155382	1b	2003						Q	F	Y		Q		R	A	D
NS3	EU239715	1a	2003						Q	F	Y		Q		R	A	D
NS3	EU255927	1a	2003						Q	F	Y		Q		R	A	D
NS3	EU255928	1a	2003						Q	F	Y		Q		R	A	D
NS3	EU255931	1a	2003						Q	F	Y		K		R	A	D
NS3	EU255933	1a	2003						Q	F	Y		Q		R	A	D
NS3	EU255938	1a	2003						Q	F	Y		Q		R	A	D
NS3	EU255943	1a	2003						Q	F	Y		Q		R	A	D
NS3	EU255944	1a	2003						Q	F	Y		Q		R	A	D
NS3	EU255948	1a	2003						Q	F	Y		Q		R	A	D
NS3	EU255956	1a	2003						Q	F	Y		K		R	A	D
NS3	EU255959	1a	2003						Q	F	Y		Q		R	A	D
NS3	EU255996	1a	2003						Q	F	Y		Q		R	A	D
NS3	EU255997	1a	2003						Q	F	Y		K		R	A	D
NS3	EU256000	1b	2003						Q	F	Y		Q		R	A	D
NS3	EU256020	1a	2003						Q	F	Y		Q		R	A	D
NS3	EU256021	1a	2003						Q	F	Y		Q		R	A	D
NS3	EU256022	1a	2003						Q	F	Y		Q		R	A	D
NS3	EU256023	1a	2003						Q	F	Y		Q		R	A	D
NS3	EU256027	1a	2003						Q	F	Y		K		R	A	D
NS3	EU256032	1a	2003						Q	F	Y		Q		R	A	D
NS3	EU256045	1b	2003						Q	F	Y		Q		R	A	D
NS3	EU256056	1a	2003						Q	F	Y		Q		R	A	D
NS3	EU256066	1b	2003						Q	F	Y		Q		R	A	D
NS3	EU256070	1a	2003						Q	F	Y		K		R	A	D
NS3	EU256084	1b	2003						Q	F	Y		Q		R	A	D
NS3	EU256085	1b	2003						Q	F	Y		Q		R	A	D
NS3	EU256086	1a	2003						Q	F	Y		Q		R	A	D
NS3	EU256088	1b	2003						Q	F	Y		Q		R	A	D
NS3	EU482831	1a	2003						Q	F	Y		Q		R	A	D
NS3	EU482833	1b	2003						Q	F	F		Q		R	A	D
NS3	EU482859	1b	2003						Q	F	Y		Q		R	A	D
NS3	EU482860	1b	2003						Q	F	F		Q		R	A	D
NS3	EU482865	1a	2003						Q	F	Y		K		R	A	D
NS3	EU482873	1a	2003						Q	F	Y		Q		K	A	D
NS3	EU482881	1b	2003						Q	F	Y		Q		R	A	D
NS3	EU660385	1a	2003						Q	F	Y		Q		R	A	D
NS3	EU660387	1a	2003						Q	F	Y		Q		R	A	D
NS3	EU781750	1a	2003						Q	F	Y		Q		R	A	D
NS3	EU781752	1a	2003						Q	F	Y		Q		R	A	D
NS3	EU781760	1a	2003						Q	F	Y		K		R	A	D
NS3	EU781768	1a	2003						Q	F	Y		Q		R	A	D
NS3	EU781774	1a	2003						Q	F	Y		Q		R	A	D
NS3	EU781777	1a	2003						Q	F	Y		K		R	A	D
NS3	EU781780	1a	2003						Q	F	Y		Q		R	A	D
NS3	EU781783	1a	2003						Q	F	Y		K		R	A	D
NS3	EU781790	1a	2003						Q	F	Y		Q		R	A	D
NS3	EU781803	1a	2003						Q	F	Y		Q		R	A	D
NS3	EU862823	1a	2003						Q	F	Y		Q		R	A	D
NS3	EU862832	1a	2003						Q	F	Y		Q		R	A	D
NS3	EU862836	1a	2003						Q	F	Y		Q		R	A	D
NS3	EU862840	1a	2003						Q	F	Y		K		R	A	D
NS3	EU862841	1a	2003						Q	F	Y		Q		R	A	D
NS3	GQ275355	3a	2003						Q	F	Y		Q		R	A	Q
NS3	GQ356216	3a	2003						Q	F	Y		Q		R	A	Q
NS3	GU451218	1b	2003						Q	F	Y		Q		R	A	D
NS3	GU451221	1b	2003						Q	F	Y		Q		R	A	D
NS3	GU451222	1b	2003						Q	F	Y		Q		R	A	D
NS3	JN120912	1b	2003						Q	F	Y		Q		R	A	D
NS3	JN704219	1a	2003						Q	F	Y		K		R	A	D
NS3	JN704292	1b	2003						Q	F	F		Q		R	A	D
NS3	JX463530	1a	2003						Q	F	Y		K		R	A	D
NS3	JX463536	1a	2003						Q	F	Y		Q		R	A	D
NS3	JX463537	1a	2003						Q	F	Y		Q		R	A	D
NS3	JX463542	1a	2003						Q	F	Y		Q		R	A	D
NS3	JX463543	1a	2003						Q	F	Y		Q		R	A	D
NS3	JX463544	1a	2003						Q	F	Y		K		R	A	D
NS3	JX463547	1a	2003						Q	F	Y		K		R	A	D
NS3	JX463548	1a	2003						Q	F	Y		Q		R	A	D
NS3	JX463549	1a	2003						Q	F	Y		Q		R	A	D
NS3	JX463551	1a	2003						Q	F	Y		N		R	A	D
NS3	JX463552	1a	2003						Q	F	Y		Q		R	A	D
NS3	JX463553	1a	2003						Q	F	Y		Q		R	A	D
NS3	JX463554	1a	2003						Q	F	Y		Q		R	A	D
NS3	JX463558	1a	2003						Q	F	Y		Q		R	A	D
NS3	JX463561	1a	2003						Q	F	Y		K		R	A	D
NS3	JX463562	1a	2003						Q	F	Y		Q		R	A	D
NS3	JX463563	1a	2003						Q	F	Y		Q		R	A	D
NS3	JX463564	1a	2003						Q	F	Y		Q		R	A	D
NS3	JX463565	1a	2003						Q	F	Y		Q		R	A	D
NS3	JX463566	1a	2003						Q	F	Y		Q		R	A	D
NS3	JX463567	1a	2003						Q	F	Y		Q		R	A	D
NS3	JX463568	1a	2003						Q	F	Y		K		R	A	D
NS3	JX463570	1a	2003						Q	F	Y		K		R	A	D
NS3	JX463572	1a	2003						Q	F	Y		K		R	A	D
NS3	JX463573	1a	2003						H	F	Y		K		R	A	D
NS3	JX463574	1a	2003						Q	F	Y		Q		R	A	D
NS3	JX463575	1a	2003						Q	F	Y		Q		R	A	D
NS3	JX463576	1a	2003						Q	F	Y		Q		R	A	D
NS3	JX463582	1a	2003						Q	F	Y		K		R	A	D
NS3	JX463583	1a	2003						Q	F	Y		K		R	A	D
NS3	JX463584	1a	2003						Q	F	Y		K		R	A	D
NS3	KC439481	1b	2003						Q	F	Y		Q		R	A	D
NS3	KC439482	1b	2003						Q	F	Y		Q		R	A	D
NS3	KC439487	1b	2003						Q	F	Y		Q		R	A	D
NS3	KC439500	1b	2003						Q	F	Y		Q		R	A	D
NS3	KC439501	1b	2003						Q	F	Y		L		R	A	D
NS3	LC368310	1b	2003						Q	F	Y		Q		R	A	D
NS3	LC368311	1a	2003						Q	F	Y		Q		R	A	D
NS3	LC368348	1b	2003						Q	F	Y		Q		R	A	D
NS3	LC368374	1a	2003						Q	F	Y		Q		R	A	D
NS3	LC368375	1b	2003						Q	F	F		Q		R	A	D
NS3	MK612035	3a	2003						Q	F	Y		Q		R	A	Q
NS3	OK392173	1a	2003						Q	F	Y		Q		R	A	D
NS3	OK392174	1a	2003						Q	F	Y		Q		R	A	D
NS3	OK392175	1a	2003						Q	F	Y		Q		R	A	D
NS3	OK392176	1a	2003						Q	F	Y		Q		R	A	D
NS3	OK392177	1a	2003						Q	F	Y		Q		R	A	D
NS3	OK392178	1a	2003						Q	F	Y		Q		R	A	D
NS3	OK392179	1a	2003						Q	F	Y		Q		R	A	D
NS3	OK392180	1a	2003						Q	F	Y		Q		R	A	D
NS3	OK392181	1a	2003						Q	F	Y		Q		R	A	D
NS3	OK392182	1a	2003						Q	F	Y		Q		R	A	D
NS3	OK392183	1a	2003						Q	F	Y		Q		R	A	D
NS3	OK392184	1a	2003						Q	F	Y		Q		R	A	D
NS3	OK392185	1a	2003						Q	F	Y		Q		R	A	D
NS3	OK392186	1a	2003						Q	F	Y		Q		R	A	D
NS3	OK392187	1a	2003						Q	F	Y		Q		R	A	D
NS3	OK392188	1a	2003						Q	F	Y		Q		R	A	D
NS3	OK392189	1a	2003						Q	F	Y		Q		R	A	D
NS3	OK392190	1a	2003						Q	F	Y		Q		R	A	D
NS3	OK392191	1a	2003						Q	F	Y		Q		R	A	D
NS3	OK392192	1a	2003						Q	F	Y		Q		R	A	D
NS3	OK392193	1a	2003						Q	F	Y		Q		R	A	D
NS3	OK392194	1a	2003						Q	F	Y		Q		R	A	D
NS3	OK392195	1a	2003						Q	F	Y		Q		R	A	D
NS3	OK392196	1a	2003						Q	F	Y		Q		R	A	D
NS3	OK392197	1a	2003						Q	F	Y		Q		R	A	D
NS3	OK392198	1a	2003						Q	F	Y		Q		R	A	D
NS3	OK392199	1a	2003						Q	F	Y		Q		R	A	D
NS3	OK392200	1a	2003						Q	F	Y		Q		R	A	D
NS3	OK392201	1a	2003						Q	F	Y		Q		R	A	D
NS3	OK392202	1a	2003						Q	F	Y		Q		R	A	D
NS3	OK392203	1a	2003						Q	F	Y		Q		R	A	D
NS3	OK392204	1a	2003						Q	F	Y		Q		R	A	D
NS3	OK392205	1a	2003						Q	F	Y		Q		R	A	D
NS3	OK392206	1a	2003						Q	F	Y		Q		R	A	D
NS3	OK392207	1a	2003						Q	F	Y		Q		R	A	D
NS3	OK392208	1a	2003						Q	F	Y		Q		R	A	D
NS3	OK392209	1a	2003						Q	F	Y		Q		R	A	D
NS3	OK392210	1a	2003						Q	F	Y		Q		R	A	D
NS3	OK392211	1a	2003						Q	F	Y		Q		R	A	D
NS3	OK392212	1a	2003						Q	F	Y		Q		R	A	D
NS3	OK392213	1a	2003						Q	F	Y		Q		R	A	D
NS3	OK392214	1a	2003						Q	F	Y		Q		R	A	D
NS3	OK392215	1a	2003						Q	F	Y		Q		R	A	D
NS3	OK392216	1a	2003						Q	F	Y		Q		R	A	D
NS3	OK392217	1a	2003						Q	F	Y		Q		R	A	D
NS3	OK392218	1a	2003						Q	F	Y		Q		R	A	D
NS3	OK392219	1a	2003						Q	F	Y		Q		R	A	D
NS3	OK392220	1a	2003						Q	F	Y		Q		R	A	D
NS3	OK392221	1a	2003						Q	F	Y		Q		R	A	D
NS3	OK392222	1a	2003						Q	F	Y		Q		R	A	D
NS3	OK392223	1a	2003						Q	F	Y		Q		R	A	D
NS3	OK392224	1a	2003						Q	F	Y		Q		R	A	D
NS3	OK392225	1a	2003						Q	F	Y		Q		R	A	D
NS3	OK392226	1a	2003						Q	F	Y		Q		R	A	D
NS3	OK392227	1a	2003						Q	F	Y		Q		R	A	D
NS3	OK392228	1a	2003						Q	F	Y		Q		R	A	D
NS3	OK392229	1a	2003						Q	F	Y		Q		R	A	D
NS3	OK503528	1a	2003						Q	F	Y		K		R	A	D
NS3	OK503529	1a	2003						Q	F	Y		K		R	A	D
NS3	OK503530	1a	2003						Q	F	Y		K		R	A	D
NS3	OK503531	1a	2003						Q	F	Y		K		R	A	D
NS3	OK503532	1a	2003						Q	F	Y		K		R	A	D
NS3	OK503533	1a	2003						Q	F	Y		K		R	A	D
NS3	OK503534	1a	2003						Q	F	Y		K		R	A	D
NS3	OK503535	1a	2003						Q	F	Y		K		R	A	D
NS3	OK503536	1a	2003						Q	F	Y		K		R	A	D
NS3	OK503537	1a	2003						Q	F	Y		K		R	A	D
NS3	OK503538	1a	2003						Q	F	Y		K		R	A	D
NS3	OK503539	1a	2003						Q	F	Y		K		R	A	D
NS3	OK503540	1a	2003						Q	F	Y		K		R	A	D
NS3	OK503541	1a	2003						Q	F	Y		K		R	A	D
NS3	OK503542	1a	2003						Q	F	Y		K		R	A	D
NS3	OK503543	1a	2003						Q	F	Y		K		R	A	D
NS3	OK503544	1a	2003						Q	F	Y		K		R	A	D
NS3	OK503545	1a	2003						Q	F	Y		K		R	A	D
NS3	OK503546	1a	2003						Q	F	Y		K		R	A	D
NS3	OK503547	1a	2003						Q	F	Y		K		R	A	D
NS3	OK503548	1a	2003						Q	F	Y		K		R	A	D
NS3	OK503549	1a	2003						Q	F	Y		K		R	A	D
NS3	OK503550	1a	2003						Q	F	Y		K		R	A	D
NS3	OK503551	1a	2003						Q	F	Y		K		R	A	D
NS3	OK503552	1a	2003						Q	F	Y		K		R	A	D
NS3	OK503553	1a	2003						Q	F	Y		K		R	A	D
NS3	OK503554	1a	2003						Q	F	Y		K		R	A	D
NS3	OK503555	1a	2003						Q	F	Y		K		R	A	D
NS3	OK503556	1a	2003						Q	F	Y		K		R	A	D
NS3	OK503557	1a	2003						Q	F	Y		K		R	A	D
NS3	OK503558	1a	2003						Q	F	Y		K		R	A	D
NS3	OK503559	1a	2003						Q	F	Y		K		R	A	D
NS3	DQ889291	1a	2004						Q	F	Y		Q		R	A	D
NS3	EF032884	1a	2004						Q	F	Y		K		R	A	D
NS3	EF032889	1a	2004						Q	F	Y		Q		R	A	D
NS3	EF032890	1a	2004						Q	F	Y		Q		R	A	D
NS3	EF032894	1b	2004						Q	F	Y		Q		R	A	D
NS3	EF032895	1b	2004						Q	F	Y		Q		R	A	D
NS3	EU155213	1a	2004						Q	F	Y		Q		R	A	D
NS3	EU155215	1a	2004						Q	F	Y		K		R	A	D
NS3	EU155217	1b	2004						Q	F	Y		Q		R	A	D
NS3	EU155220	1b	2004						Q	F	Y		Q		R	A	D
NS3	EU155221	1b	2004						Q	F	Y		Q		R	A	D
NS3	EU155222	1b	2004						Q	F	Y		Q		R	A	D
NS3	EU155226	1b	2004						Q	F	Y		Q		R	A	D
NS3	EU155229	1b	2004						Q	F	Y		Q		R	A	D
NS3	EU155239	1a	2004						Q	F	Y		K		R	A	D
NS3	EU155240	1a	2004						Q	F	Y		Q		R	A	D
NS3	EU155242	1a	2004						Q	F	Y		Q		R	A	D
NS3	EU155310	1a	2004						Q	F	Y		K		R	A	D
NS3	EU155314	1a	2004						Q	F	Y		Q		R	A	D
NS3	EU155352	1a	2004						Q	F	Y		Q		R	A	D
NS3	EU155358	1b	2004						Q	F	F		Q		R	A	D
NS3	EU155361	1b	2004						Q	F	Y		Q		R	A	D
NS3	EU155362	1b	2004						Q	F	F		Q		R	A	D
NS3	EU155372	1b	2004						Q	F	Y		Q		R	A	D
NS3	EU155380	1a	2004						Q	F	Y		Q		R	A	D
NS3	EU155381	1b	2004						Q	F	Y		Q		R	A	D
NS3	EU255929	1a	2004						Q	F	Y		Q		R	A	D
NS3	EU255945	1a	2004						Q	F	Y		Q		R	A	D
NS3	EU255957	1a	2004						Q	F	Y		Q		R	A	D
NS3	EU255993	1a	2004						Q	F	Y		Q		R	A	D
NS3	EU255995	1a	2004						Q	F	Y		Q		R	A	D
NS3	EU256009	1a	2004						Q	F	Y		Q		R	A	D
NS3	EU256011	1a	2004						Q	F	Y		Q		R	A	D
NS3	EU256013	1a	2004						Q	F	Y		K		R	A	D
NS3	EU256014	1a	2004						Q	F	Y		K		R	A	D
NS3	EU256015	1a	2004						Q	F	Y		Q		R	A	D
NS3	EU256035	1a	2004						Q	F	Y		K		R	A	D
NS3	EU256036	1a	2004						Q	F	Y		Q		R	A	D
NS3	EU256037	1a	2004						Q	F	Y		K		R	A	D
NS3	EU256038	1a	2004						Q	F	Y		K		R	A	D
NS3	EU256039	1a	2004						Q	F	Y		Q		R	A	D
NS3	EU256040	1a	2004						Q	F	Y		K		R	A	D
NS3	EU256071	1a	2004						Q	F	Y		Q		R	A	D
NS3	EU256075	1b	2004						Q	F	Y		Q		R	A	D
NS3	EU256076	1b	2004						Q	F	Y		Q		R	A	D
NS3	EU256094	1a	2004						Q	F	Y		K		R	A	D
NS3	EU256106	1a	2004						Q	F	Y		Q		R	A	D
NS3	EU256107	1a	2004						Q	F	Y		Q		R	A	E
NS3	EU260396	1a	2004						Q	F	Y		K		R	A	D
NS3	EU482832	1a	2004						Q	F	Y		Q		R	A	D
NS3	EU482837	1a	2004						Q	F	Y		K		R	A	D
NS3	EU482840	1a	2004						Q	F	Y		Q		R	A	D
NS3	EU482841	1a	2004						Q	F	Y		K		R	A	D
NS3	EU482847	1a	2004						Q	F	Y		Q		R	A	D
NS3	EU482870	1a	2004						Q	F	Y		K		R	A	D
NS3	EU482872	1a	2004						Q	F	Y		Q		R	A	D
NS3	EU482878	1a	2004						Q	F	Y		K		R	A	D
NS3	EU482884	1a	2004						Q	F	Y		Q		R	A	D
NS3	EU529676	1a	2004						Q	F	Y		Q		R	A	D
NS3	EU660383	1a	2004						Q	F	Y		Q		R	A	D
NS3	EU687194	1a	2004						Q	F	Y		Q		R	A	D
NS3	EU862824	1a	2004						Q	F	Y		K		R	A	D
NS3	EU862828	1a	2004						Q	F	Y		K		R	A	D
NS3	EU862833	1a	2004						Q	F	Y		K		R	A	D
NS3	EU862834	1a	2004						Q	F	Y		K		R	A	D
NS3	EU862837	1b	2004						Q	F	F		R		R	A	D
NS3	GU451219	1b	2004						Q	F	Y		Q		R	A	D
NS3	GU451223	1b	2004						Q	F	Y		Q		R	A	D
NS3	JN704293	1a	2004						Q	F	Y		Q		R	A	D
NS3	JN704294	1a	2004						Q	F	Y		Q		R	A	D
NS3	JN704295	1a	2004						Q	F	Y		Q		R	A	D
NS3	JN704296	1b	2004						Q	F	Y		Q		R	A	D
NS3	JX463531	1a	2004						Q	F	Y		Q		R	A	D
NS3	JX463532	1a	2004						Q	F	Y		Q		R	A	D
NS3	JX463533	1a	2004						Q	F	Y		K		R	A	D
NS3	JX463545	1a	2004						Q	F	Y		Q		R	A	D
NS3	JX463550	1a	2004						Q	F	Y		K		R	A	D
NS3	JX463577	1a	2004						Q	F	Y		Q		R	A	D
NS3	JX463578	1a	2004						Q	F	Y		K		R	A	D
NS3	JX463579	1a	2004						Q	F	Y		K		R	A	D
NS3	JX463580	1a	2004						Q	F	Y		K		R	A	D
NS3	JX463581	1a	2004						Q	F	Y		K		R	A	D
NS3	JX463585	1a	2004						Q	F	Y		Q		R	A	D
NS3	JX463613	1a	2004						Q	F	Y		Q		R	A	D
NS3	JX463614	1a	2004						Q	F	Y		Q		R	A	D
NS3	JX463624	1a	2004						Q	F	Y		Q		R	A	D
NS3	KC439483	1b	2004						Q	F	Y		Q		R	A	D
NS3	KC439484	1b	2004						Q	F	F		Q		R	A	D
NS3	KC439485	1b	2004						Q	F	Y		Q		R	A	D
NS3	LC368312	1a	2004						Q	F	Y		Q		R	A	D
NS3	LC368346	1b	2004						Q	F	Y		Q		R	A	D
NS3	LC368376	1b	2004						H	F	Y		Q		R	A	D
NS3	LC368377	1b	2004						Q	F	Y		Q		R	A	E
NS3	LC368378	2a	2004						Q	F	Y		G		R	A	D
NS3	OK392264	1a	2004						Q	F	Y		Q		R	A	D
NS3	OK392265	1a	2004						Q	F	Y		Q		R	A	D
NS3	OK392266	1a	2004						Q	F	Y		Q		R	A	D
NS3	OK392267	1a	2004						Q	F	Y		Q		R	A	D
NS3	OK392268	1a	2004						Q	F	Y		Q		R	A	D
NS3	OK392269	1a	2004						Q	F	Y		Q		R	A	D
NS3	OK392270	1a	2004						Q	F	Y		Q		R	A	D
NS3	OK392271	1a	2004						Q	F	Y		Q		R	A	D
NS3	OK392272	1a	2004						Q	F	Y		Q		R	A	D
NS3	OK392273	1a	2004						Q	F	Y		Q		R	A	D
NS3	OK392274	1a	2004						Q	F	Y		Q		R	A	D
NS3	OK392275	1a	2004						Q	F	Y		Q		R	A	D
NS3	OK392276	1a	2004						Q	F	Y		Q		R	A	D
NS3	OK392277	1a	2004						Q	F	Y		Q		R	A	D
NS3	OK392278	1a	2004						Q	F	Y		Q		R	A	D
NS3	OK392279	1a	2004						Q	F	Y		Q		R	A	D
NS3	OK392280	1a	2004						Q	F	Y		Q		R	A	D
NS3	OK392281	1a	2004						Q	F	Y		Q		R	A	D
NS3	OK392282	1a	2004						Q	F	Y		Q		R	A	D
NS3	OK392283	1a	2004						Q	F	Y		Q		R	A	D
NS3	OK392284	1a	2004						Q	F	Y		Q		R	A	D
NS3	OK392285	1a	2004						Q	F	Y		Q		R	A	D
NS3	OK392286	1a	2004						Q	F	Y		Q		R	A	D
NS3	OK392287	1a	2004						Q	F	Y		Q		R	A	D
NS3	OK392288	1a	2004						Q	F	Y		Q		R	A	D
NS3	OK392289	1a	2004						Q	F	Y		Q		R	A	D
NS3	OK392290	1a	2004						Q	F	Y		Q		R	A	D
NS3	OK392291	1a	2004						Q	F	Y		Q		R	A	D
NS3	OK392292	1a	2004						Q	F	Y		Q		R	A	D
NS3	OK392293	1a	2004						Q	F	Y		Q		R	A	D
NS3	OK392294	1a	2004						Q	F	Y		Q		R	A	D
NS3	OK392295	1a	2004						Q	F	Y		Q		R	A	D
NS3	OK392296	1a	2004						Q	F	Y		Q		R	A	D
NS3	OK392297	1a	2004						Q	F	Y		Q		R	A	D
NS3	OK503026	1a	2004						Q	F	Y		Q		R	A	D
NS3	OK503027	1a	2004						Q	F	Y		Q		R	A	D
NS3	OK503028	1a	2004						Q	F	Y		Q		R	A	D
NS3	OK503029	1a	2004						Q	F	Y		Q		R	A	D
NS3	OK503030	1a	2004						Q	F	Y		Q		R	A	D
NS3	OK503031	1a	2004						Q	F	Y		Q		R	A	D
NS3	OK503032	1a	2004						Q	F	Y		Q		R	A	D
NS3	OK503033	1a	2004						Q	F	Y		Q		R	A	D
NS3	OK503034	1a	2004						Q	F	Y		Q		R	A	D
NS3	OK503035	1a	2004						Q	F	Y		Q		R	A	D
NS3	OK503036	1a	2004						Q	F	Y		Q		R	A	D
NS3	OK503037	1a	2004						Q	F	Y		Q		R	A	D
NS3	OK503038	1a	2004						Q	F	Y		Q		R	A	D
NS3	OK503039	1a	2004						Q	F	Y		Q		R	A	D
NS3	OK503040	1a	2004						Q	F	Y		Q		R	A	D
NS3	OK503041	1a	2004						Q	F	Y		Q		R	A	D
NS3	OK503042	1a	2004						Q	F	Y		Q		R	A	D
NS3	OK503043	1a	2004						Q	F	Y		Q		R	A	D
NS3	OK503044	1a	2004						Q	F	Y		Q		R	A	D
NS3	OK503045	1a	2004						Q	F	Y		R		R	A	D
NS3	OK503046	1a	2004						Q	F	Y		Q		R	A	D
NS3	OK503047	1a	2004						Q	F	Y		Q		R	A	D
NS3	OK503048	1a	2004						Q	F	Y		Q		R	A	D
NS3	OK503049	1a	2004						Q	F	Y		Q		R	A	D
NS3	OK503050	1a	2004						Q	F	Y		R		R	A	D
NS3	OK503051	1a	2004						Q	F	Y		Q		R	A	D
NS3	OK503052	1a	2004						Q	F	Y		Q		R	A	D
NS3	OK503053	1a	2004						Q	F	Y		Q		R	A	D
NS3	OK503054	1a	2004						Q	F	Y		Q		R	A	D
NS3	OL332047	1a	2004						Q	F	Y		K		R	A	D
NS3	OL332048	1a	2004						Q	F	Y		K		R	A	D
NS3	OL332049	1a	2004						Q	F	Y		K		R	A	D
NS3	OL332050	1a	2004						Q	F	Y		K		R	A	D
NS3	OL332051	1a	2004						Q	F	Y		K		R	A	D
NS3	OL332052	1a	2004						Q	F	Y		K		R	A	D
NS3	OL332053	1a	2004						Q	F	Y		K		R	A	D
NS3	OL332054	1a	2004						Q	F	Y		K		R	A	D
NS3	OL332055	1a	2004						Q	F	Y		K		R	A	D
NS3	OL332056	1a	2004						Q	F	Y		K		R	A	D
NS3	OL332057	1a	2004						Q	F	Y		K		R	A	D
NS3	OL332058	1a	2004						Q	F	Y		K		R	A	D
NS3	OL332059	1a	2004						Q	F	Y		K		R	A	D
NS3	OL332060	1a	2004						Q	F	Y		K		R	A	D
NS3	OL332061	1a	2004						Q	F	Y		K		R	A	D
NS3	OL332062	1a	2004						Q	F	Y		K		R	A	D
NS3	OL332063	1a	2004						Q	F	Y		K		R	A	D
NS3	OL332064	1a	2004						Q	F	Y		K		R	A	D
NS3	OL332065	1a	2004						Q	F	Y		K		R	A	D
NS3	OL332066	1a	2004						Q	F	Y		K		R	A	D
NS3	OL332067	1a	2004						Q	F	Y		K		R	A	D
NS3	OL332068	1a	2004						Q	F	Y		K		R	A	D
NS3	OL332069	1a	2004						Q	F	Y		K		R	A	D
NS3	OL332070	1a	2004						Q	F	Y		K		R	A	D
NS3	OL332071	1a	2004						Q	F	Y		K		R	A	D
NS3	OL332072	1a	2004						Q	F	Y		K		R	A	D
NS3	OL332073	1a	2004						Q	F	Y		K		R	A	D
NS3	OL332074	1a	2004						Q	F	Y		K		R	A	D
NS3	OL332075	1a	2004						Q	F	Y		K		R	A	D
NS3	OL332076	1a	2004						Q	F	Y		K		R	A	D
NS3	OL332077	1a	2004						Q	F	Y		K		R	A	D
NS3	OL332078	1a	2004						Q	F	Y		K		R	A	D
NS3	OL332079	1a	2004						Q	F	Y		K		R	A	D
NS3	OL332080	1a	2004						Q	F	Y		K		R	A	D
NS3	OL332081	1a	2004						Q	F	Y		K		R	A	D
NS3	OL332082	1a	2004						Q	F	Y		K		R	A	D
NS3	OL332083	1a	2004						Q	F	Y		K		R	A	D
NS3	OL332084	1a	2004						Q	F	Y		K		R	A	D
NS3	OL332085	1a	2004						Q	F	Y		K		R	A	D
NS3	OL332086	1a	2004						Q	F	Y		K		R	A	D
NS3	OL332087	1a	2004						Q	F	Y		K		R	A	D
NS3	OL332088	1a	2004						Q	F	Y		K		R	A	D
NS3	OL332089	1a	2004						Q	F	Y		K		R	A	D
NS3	OL332090	1a	2004						Q	F	Y		K		R	A	D
NS3	OL332091	1a	2004						Q	F	Y		K		R	A	D
NS3	OL332092	1a	2004						Q	F	Y		K		R	A	D
NS3	OL332093	1a	2004						Q	F	Y		K		R	A	D
NS3	OL332094	1a	2004						Q	F	Y		K		R	A	D
NS3	OL332095	1a	2004						Q	F	Y		K		R	A	D
NS3	OL332096	1a	2004						Q	F	Y		K		R	A	D
NS3	OL332097	1a	2004						Q	F	Y		K		R	A	D
NS3	OL332098	1a	2004						Q	F	Y		K		R	A	D
NS3	OL332099	1a	2004						Q	F	Y		K		R	A	D
NS3	OL332100	1a	2004						Q	F	Y		K		R	A	D
NS3	OL332101	1a	2004						Q	F	Y		K		R	A	D
NS3	OL332102	1a	2004						Q	F	Y		K		R	A	D
NS3	OL332103	1a	2004						Q	F	Y		K		R	A	D
NS3	OL332104	1a	2004						Q	F	Y		K		R	A	D
NS3	OL332105	1a	2004						Q	F	Y		K		R	A	D
NS3	OL332106	1a	2004						Q	F	Y		K		R	A	D
NS3	OL332107	1a	2004						Q	F	Y		K		R	A	D
NS3	OL332108	1a	2004						Q	F	Y		K		R	A	D
NS3	OL332109	1a	2004						Q	F	Y		K		R	A	D
NS3	OL332110	1a	2004						Q	F	Y		K		R	A	D
NS3	OL332111	1a	2004						Q	F	Y		K		R	A	D
NS3	OL332112	1a	2004						Q	F	Y		K		R	A	D
NS3	OL332113	1a	2004						Q	F	Y		K		R	A	D
NS3	OL332114	1a	2004						Q	F	Y		K		R	A	D
NS3	OL332115	1a	2004						Q	F	Y		K		R	A	D
NS3	OL332116	1a	2004						Q	F	Y		K		R	A	D
NS3	OL332117	1a	2004						Q	F	Y		K		R	A	D
NS3	OL332118	1a	2004						Q	F	Y		K		R	A	D
NS3	OL332119	1a	2004						Q	F	Y		K		R	A	D
NS3	OL332120	1a	2004						Q	F	Y		K		R	A	D
NS3	OL332121	1a	2004						Q	F	Y		K		R	A	D
NS3	OL332122	1a	2004						Q	F	Y		K		R	A	D
NS3	OL332123	1a	2004						Q	F	Y		K		R	A	D
NS3	OL332124	1a	2004						Q	F	Y		K		R	A	D
NS3	OL332125	1a	2004						Q	F	Y		K		R	A	D
NS3	OL332126	1a	2004						Q	F	Y		K		R	A	D
NS3	OL332127	1a	2004						Q	F	Y		K		R	A	D
NS3	OL332128	1a	2004						Q	F	Y		K		R	A	D
NS3	OL332129	1a	2004						Q	F	Y		K		R	A	D
NS3	OL332130	1a	2004						Q	F	Y		K		R	A	D
NS3	OL332131	1a	2004						Q	F	Y		K		R	A	D
NS3	EF032885	1a	2005						Q	F	Y		K		R	A	D
NS3	EU155214	1a	2005						Q	F	Y		Q		R	A	D
NS3	EU155218	1b	2005						Q	F	Y		Q		R	A	D
NS3	EU155243	1a	2005						Q	F	Y		Q		R	A	D
NS3	EU155244	1a	2005						Q	F	Y		K		R	A	D
NS3	EU155247	1a	2005						Q	F	Y		Q		R	A	D
NS3	EU155261	1b	2005						Q	F	Y		Q		R	A	D
NS3	EU155263	1b	2005						Q	F	Y		Q		R	A	D
NS3	EU155265	1a	2005						Q	F	Y		Q		R	A	D
NS3	EU155281	1b	2005						Q	F	Y		Q		R	A	D
NS3	EU155318	1b	2005						Q	F	Y		Q		R	A	D
NS3	EU155346	1a	2005						Q	F	Y		Q		R	A	D
NS3	EU155347	1a	2005						Q	F	Y		Q		R	A	D
NS3	EU155348	1a	2005						Q	F	Y		Q		R	A	D
NS3	EU155349	1a	2005						Q	F	Y		Q		R	A	D
NS3	EU155353	1a	2005						Q	F	Y		Q		R	A	D
NS3	EU155354	1a	2005						Q	F	Y		K		R	A	D
NS3	EU155363	1b	2005						Q	F	Y		Q		R	A	D
NS3	EU155370	1b	2005						Q	F	Y		Q		R	A	D
NS3	EU155371	1b	2005						Q	F	Y		Q		R	A	D
NS3	EU155373	1b	2005						Q	F	Y		Q		R	A	D
NS3	EU155374	1b	2005						Q	F	F		Q		R	A	D
NS3	EU255930	1a	2005						Q	F	Y		Q		R	A	D
NS3	EU255932	1a	2005						Q	F	Y		K		R	A	D
NS3	EU255946	1a	2005						Q	F	Y		Q		R	A	D
NS3	EU255949	1a	2005						Q	F	Y		Q		R	A	D
NS3	EU255950	1a	2005						Q	F	Y		Q		R	A	D
NS3	EU255951	1a	2005						Q	F	Y		Q		R	A	D
NS3	EU255952	1a	2005						Q	F	Y		Q		R	A	D
NS3	EU255958	1a	2005						Q	F	Y		K		R	A	D
NS3	EU255994	1a	2005						Q	F	Y		K		R	A	D
NS3	EU256004	1a	2005						Q	F	Y		Q		R	A	D
NS3	EU256017	1a	2005						Q	F	Y		K		R	A	D
NS3	EU256033	1a	2005						Q	F	Y		Q		R	A	D
NS3	EU256041	1a	2005						Q	F	Y		K		R	A	D
NS3	EU256042	1a	2005						Q	F	Y		N		R	A	D
NS3	EU256043	1a	2005						Q	F	Y		Q		R	A	D
NS3	EU256051	1a	2005						Q	F	Y		Q		R	A	D
NS3	EU256058	1a	2005						Q	F	Y		K		R	A	D
NS3	EU256059	1b	2005						Q	F	Y		Q		R	A	D
NS3	EU256072	1a	2005						Q	F	Y		Q		R	A	D
NS3	EU256074	1a	2005						Q	F	Y		Q		R	A	D
NS3	EU256077	1b	2005						Q	F	Y		Q		R	A	D
NS3	EU256078	1b	2005						Q	F	F		Q		R	A	D
NS3	EU256079	1b	2005						Q	F	F		Q		R	A	D
NS3	EU256082	1b	2005						Q	F	Y		Q		R	A	D
NS3	EU256083	1b	2005						Q	F	Y		Q		R	A	D
NS3	EU256104	1a	2005						H	F	Y		Q		R	A	D
NS3	EU260395	1a	2005						Q	F	Y		Q		R	A	D
NS3	EU482843	1a	2005						Q	F	Y		K		R	A	D
NS3	EU482848	1a	2005						Q	F	Y		K		R	A	D
NS3	EU482853	1a	2005						Q	F	Y		Q		R	A	D
NS3	EU482857	1a	2005						Q	F	Y		Q		R	A	D
NS3	EU482874	1b	2005						Q	F	Y		Q		R	A	D
NS3	EU482875	1b	2005						Q	F	Y		Q		R	A	D
NS3	EU482883	1b	2005						Q	F	Y		Q		R	A	D
NS3	EU529678	1a	2005						Q	F	Y		Q		R	A	D
NS3	EU529681	1a	2005						Q	F	Y		Q		R	A	D
NS3	EU569723	1a	2005						Q	F	Y		Q		R	A	D
NS3	EU660384	1a	2005						Q	F	Y		Q		R	A	D
NS3	EU687193	1a	2005						Q	F	Y		Q		R	A	D
NS3	EU862829	1a	2005						Q	F	Y		Q		R	A	D
NS3	FJ024282	1a	2005						Q	F	Y		Q		R	A	D
NS3	GQ356204	3a	2005						Q	F	Y		Q		R	A	Q
NS3	GQ356206	3a	2005						Q	F	Y		Q		R	A	Q
NS3	HQ537007	1a	2005						Q	F	?		L		?	A	D
NS3	HQ537008	4v	2005						Q	F	Y		Q		R	A	D
NS3	JX463586	1a	2005						Q	F	Y		Q		R	A	D
NS3	JX463587	1a	2005						Q	F	Y		K		R	A	D
NS3	JX463588	1a	2005						Q	F	Y		Q		R	A	D
NS3	JX463596	1a	2005						Q	F	Y		Q		R	A	D
NS3	JX463597	1a	2005						Q	F	Y		Q		R	A	D
NS3	JX463598	1a	2005						Q	F	Y		Q		R	A	D
NS3	JX463599	1a	2005						Q	F	Y		Q		R	A	D
NS3	JX463600	1a	2005						Q	F	Y		Q		R	A	D
NS3	JX463607	1a	2005						Q	F	Y		Q		R	A	D
NS3	JX463608	1a	2005						Q	F	Y		N		R	A	D
NS3	JX463615	1a	2005						Q	F	Y		Q		R	A	D
NS3	JX463616	1a	2005						Q	F	Y		L		R	A	D
NS3	JX463625	1a	2005						Q	F	Y		Q		R	A	D
NS3	JX463626	1a	2005						Q	F	Y		Q		R	A	D
NS3	JX463627	1a	2005						Q	F	Y		Q		R	A	D
NS3	KC439486	1b	2005						Q	F	Y		Q		R	A	D
NS3	KC439489	1b	2005						Q	F	Y		Q		R	A	D
NS3	KC439490	1b	2005						Q	F	Y		Q		R	A	D
NS3	KC439491	1b	2005						Q	F	Y		Q		R	A	D
NS3	KC439492	1b	2005						Q	F	Y		Q		R	A	D
NS3	KC439502	1b	2005						Q	F	Y		Q		R	A	D
NS3	LC368349	1b	2005						Q	F	Y		Q		R	A	D
NS3	LC368354	2a	2005						Q	F	Y		G		R	A	D
NS3	LC368379	1b	2005						Q	F	F		Q		R	A	D
NS3	LC368380	1b	2005						Q	F	Y		Q		R	A	D
NS3	LC368381	1b	2005						Q	F	Y		Q		R	A	D
NS3	LC368382	3a	2005						Q	F	Y		Q		R	A	Q
NS3	OK503055	1a	2005						Q	F	Y		Q		R	A	D
NS3	OK503056	1a	2005						Q	F	Y		Q		R	A	D
NS3	OK503057	1a	2005						Q	F	Y		Q		R	A	D
NS3	OK503058	1a	2005						Q	F	Y		Q		R	A	D
NS3	OK503059	1a	2005						Q	F	Y		Q		R	A	D
NS3	OK503060	1a	2005						Q	F	Y		Q		R	A	D
NS3	OK503061	1a	2005						Q	F	Y		Q		R	A	D
NS3	OK503062	1a	2005						Q	F	Y		Q		R	A	D
NS3	OK503063	1a	2005						Q	F	Y		Q		R	A	D
NS3	OK503064	1a	2005						Q	F	Y		Q		R	A	D
NS3	OK503065	1a	2005						Q	F	Y		Q		R	A	D
NS3	OK503066	1a	2005						Q	F	Y		Q		R	A	D
NS3	OK503067	1a	2005						Q	F	Y		Q		R	A	D
NS3	OK503068	1a	2005						Q	F	Y		Q		R	A	D
NS3	OK503069	1a	2005						Q	F	Y		Q		R	A	D
NS3	OK503070	1a	2005						Q	F	Y		Q		R	A	D
NS3	OK503071	1a	2005						Q	F	Y		Q		R	A	D
NS3	OK503072	1a	2005						Q	F	Y		Q		R	A	D
NS3	OK503073	1a	2005						Q	F	Y		Q		R	A	D
NS3	OK503074	1a	2005						Q	F	Y		Q		R	A	D
NS3	OK503075	1a	2005						Q	F	Y		Q		R	A	D
NS3	OK503076	1a	2005						Q	F	Y		Q		R	A	D
NS3	OK503077	1a	2005						Q	F	Y		Q		R	A	D
NS3	OK503078	1a	2005						Q	F	Y		Q		R	A	D
NS3	OK503079	1a	2005						Q	F	Y		Q		R	A	D
NS3	OK503080	1a	2005						Q	F	Y		Q		R	A	D
NS3	OK503081	1a	2005						Q	F	Y		Q		R	A	D
NS3	OK503082	1a	2005						Q	F	Y		Q		R	A	D
NS3	OK503083	1a	2005						Q	F	Y		Q		R	A	D
NS3	OK503084	1a	2005						Q	F	Y		Q		R	A	D
NS3	OK503085	1a	2005						Q	F	Y		Q		R	A	D
NS3	OK503086	1a	2005						Q	F	Y		Q		R	A	D
NS3	OK503087	1a	2005						Q	F	Y		Q		R	A	D
NS3	OK503088	1a	2005						Q	F	Y		Q		R	A	D
NS3	OK503089	1a	2005						Q	F	Y		Q		R	A	D
NS3	OK503090	1a	2005						Q	F	Y		Q		R	A	D
NS3	OK503091	1a	2005						Q	F	Y		Q		R	A	D
NS3	OK503092	1a	2005						Q	F	Y		Q		R	A	D
NS3	OK503093	1a	2005						Q	F	Y		Q		R	A	D
NS3	OK503094	1a	2005						Q	F	Y		Q		R	A	D
NS3	OK503095	1a	2005						Q	F	Y		Q		R	A	D
NS3	OK503096	1a	2005						Q	F	Y		Q		R	A	D
NS3	OK503097	1a	2005						Q	F	Y		Q		R	A	D
NS3	OK503098	1a	2005						Q	F	Y		Q		R	A	D
NS3	OK503099	1a	2005						Q	F	Y		Q		R	A	D
NS3	OK503100	1a	2005						Q	F	Y		Q		R	A	D
NS3	OK503101	1a	2005						Q	F	Y		Q		R	A	D
NS3	OK503102	1a	2005						Q	F	Y		Q		R	A	D
NS3	OK503103	1a	2005						Q	F	Y		Q		R	A	D
NS3	OK503104	1a	2005						Q	F	Y		Q		R	A	D
NS3	OK503105	1a	2005						Q	F	Y		Q		R	A	D
NS3	OK503106	1a	2005						Q	F	Y		Q		R	A	D
NS3	OK503107	1a	2005						Q	F	Y		Q		R	A	D
NS3	OK503108	1a	2005						Q	F	Y		Q		R	A	D
NS3	OK503109	1a	2005						Q	F	Y		Q		R	A	D
NS3	OL332132	1a	2005						Q	F	Y		K		R	A	D
NS3	OL332133	1a	2005						Q	F	Y		K		R	A	D
NS3	OL332134	1a	2005						Q	F	Y		K		R	A	D
NS3	OL332135	1a	2005						Q	F	Y		K		R	A	D
NS3	OL332136	1a	2005						Q	F	Y		K		R	A	D
NS3	OL332137	1a	2005						Q	F	Y		K		R	A	D
NS3	OL332138	1a	2005						Q	F	Y		K		R	A	D
NS3	OL332139	1a	2005						Q	F	Y		K		R	A	D
NS3	OL332140	1a	2005						Q	F	Y		K		R	A	D
NS3	OL332141	1a	2005						Q	F	Y		K		R	A	D
NS3	OL332142	1a	2005						Q	F	Y		K		R	A	D
NS3	OL332143	1a	2005						Q	F	Y		K		R	A	D
NS3	OL332144	1a	2005						Q	F	Y		K		R	A	D
NS3	OL332145	1a	2005						Q	F	Y		K		R	A	D
NS3	OL332146	1a	2005						Q	F	Y		K		R	A	D
NS3	OL332147	1a	2005						Q	F	Y		K		R	A	D
NS3	OL332148	1a	2005						Q	F	Y		K		R	A	D
NS3	OL332149	1a	2005						Q	F	Y		K		R	A	D
NS3	OL332150	1a	2005						Q	F	Y		K		R	A	D
NS3	OL332151	1a	2005						Q	F	Y		K		R	A	D
NS3	OL332152	1a	2005						Q	F	Y		K		R	A	D
NS3	OL332153	1a	2005						Q	F	Y		K		R	A	D
NS3	OL332154	1a	2005						Q	F	Y		K		R	A	D
NS3	OL332155	1a	2005						Q	F	Y		K		R	A	D
NS3	OL332156	1a	2005						Q	F	Y		K		R	A	D
NS3	OL332157	1a	2005						Q	F	Y		K		R	A	D
NS3	OL332158	1a	2005						Q	F	Y		K		R	A	D
NS3	OL332159	1a	2005						Q	F	Y		K		R	A	D
NS3	OL332160	1a	2005						Q	F	Y		K		R	A	D
NS3	OL332161	1a	2005						Q	F	Y		K		R	A	D
NS3	OL332162	1a	2005						Q	F	Y		K		R	A	D
NS3	OL332163	1a	2005						Q	F	Y		K		R	A	D
NS3	OL332164	1a	2005						Q	F	Y		K		R	A	D
NS3	OL332165	1a	2005						Q	F	Y		K		R	A	D
NS3	OL332166	1a	2005						Q	F	Y		K		R	A	D
NS3	OL332167	1a	2005						Q	F	Y		K		R	A	D
NS3	OL332168	1a	2005						Q	F	Y		K		R	A	D
NS3	OL332169	1a	2005						Q	F	Y		K		R	A	D
NS3	OL332170	1a	2005						Q	F	Y		K		R	A	D
NS3	OL332171	1a	2005						Q	F	Y		K		R	A	D
NS3	OL332172	1a	2005						Q	F	Y		K		R	A	D
NS3	OL332173	1a	2005						Q	F	Y		K		R	A	D
NS3	OL332174	1a	2005						Q	F	Y		K		R	A	D
NS3	OL332175	1a	2005						Q	F	Y		K		R	A	D
NS3	OL332176	1a	2005						Q	F	Y		K		R	A	D
NS3	OL332177	1a	2005						Q	F	Y		K		R	A	D
NS3	OL332178	1a	2005						Q	F	Y		K		R	A	D
NS3	OL332179	1a	2005						Q	F	Y		K		R	A	D
NS3	OL332180	1a	2005						Q	F	Y		K		R	A	D
NS3	OL332181	1a	2005						Q	F	Y		K		R	A	D
NS3	OL332182	1a	2005						Q	F	Y		K		R	A	D
NS3	OL332183	1a	2005						Q	F	Y		K		R	A	D
NS3	OL332184	1a	2005						Q	F	Y		K		R	A	D
NS3	OL332185	1a	2005						Q	F	Y		K		R	A	D
NS3	OL332186	1a	2005						Q	F	Y		K		R	A	D
NS3	OL332187	1a	2005						Q	F	Y		K		R	A	D
NS3	OL332188	1a	2005						Q	F	Y		K		R	A	D
NS3	OL332189	1a	2005						Q	F	Y		K		R	A	D
NS3	OL332190	1a	2005						Q	F	Y		K		R	A	D
NS3	OL332191	1a	2005						Q	F	Y		K		R	A	D
NS3	OL332192	1a	2005						Q	F	Y		K		R	A	D
NS3	OL332193	1a	2005						Q	F	Y		K		R	A	D
NS3	OL332194	1a	2005						Q	F	Y		K		R	A	D
NS3	OL332195	1a	2005						Q	F	Y		K		R	A	D
NS3	OL332196	1a	2005						Q	F	Y		K		R	A	D
NS3	OL332197	1a	2005						Q	F	Y		K		R	A	D
NS3	OL332198	1a	2005						Q	F	Y		K		R	A	D
NS3	OL332199	1a	2005						Q	F	Y		K		R	A	D
NS3	OL332200	1a	2005						Q	F	Y		K		R	A	D
NS3	OL332201	1a	2005						Q	F	Y		K		R	A	D
NS3	OL332202	1a	2005						Q	F	Y		K		R	A	D
NS3	OL332203	1a	2005						Q	F	Y		K		R	A	D
NS3	DQ988073	4a	2006						Q	F	Y		Q		R	A	D
NS3	DQ988074	4a	2006						Q	F	Y		Q		R	A	D
NS3	DQ988075	4a	2006						Q	F	Y		Q		R	A	D
NS3	DQ988076	4a	2006						Q	F	Y		Q		R	A	D
NS3	DQ988077	4a	2006						Q	F	Y		Q		R	A	D
NS3	DQ988078	4a	2006						Q	F	Y		Q		?	A	D
NS3	DQ988079	4a	2006						Q	?	Y		Q		R	A	D
NS3	EU155233	1a	2006						Q	F	Y		Q		R	A	D
NS3	EU155234	1b	2006						Q	F	Y		Q		R	A	D
NS3	EU155235	1b	2006						Q	F	F		Q		R	A	D
NS3	EU155236	1a	2006						Q	F	Y		Q		R	A	D
NS3	EU155237	1a	2006						Q	F	Y		K		R	A	D
NS3	EU155248	1a	2006						Q	F	Y		Q		R	A	D
NS3	EU155249	1a	2006						Q	F	Y		Q		R	A	D
NS3	EU155250	1a	2006						Q	F	Y		K		R	A	D
NS3	EU155251	1a	2006						Q	F	Y		K		R	A	D
NS3	EU155252	1a	2006						Q	F	Y		K		R	A	D
NS3	EU155253	1b	2006						Q	F	Y		Q		R	A	D
NS3	EU155254	1b	2006						Q	F	Y		Q		R	A	D
NS3	EU155255	1b	2006						Q	F	Y		Q		R	A	D
NS3	EU155256	1b	2006						Q	F	F		Q		R	A	D
NS3	EU155257	1b	2006						Q	F	Y		Q		R	A	D
NS3	EU155258	1b	2006						Q	F	F		Q		R	A	D
NS3	EU155259	1b	2006						Q	F	Y		Q		R	A	D
NS3	EU155260	1b	2006						Q	F	Y		Q		R	A	D
NS3	EU155264	1b	2006						Q	F	Y		Q		R	A	D
NS3	EU155266	1a	2006						Q	F	Y		K		R	A	D
NS3	EU155267	1a	2006						Q	F	Y		K		R	A	D
NS3	EU155268	1a	2006						Q	F	Y		Q		R	A	D
NS3	EU155269	1a	2006						Q	F	Y		Q		R	A	D
NS3	EU155270	1a	2006						Q	F	Y		K		R	A	D
NS3	EU155271	1a	2006						Q	F	Y		K		R	A	D
NS3	EU155272	1a	2006						Q	F	Y		Q		R	A	D
NS3	EU155273	1a	2006						Q	F	Y		Q		R	A	D
NS3	EU155274	1a	2006						Q	F	Y		K		R	A	D
NS3	EU155275	1a	2006						Q	F	Y		Q		R	A	D
NS3	EU155278	1a	2006						Q	F	Y		Q		R	A	D
NS3	EU155282	1a	2006						Q	F	Y		Q		R	A	D
NS3	EU155283	1a	2006						Q	F	Y		Q		R	A	D
NS3	EU155355	1a	2006						Q	F	Y		Q		R	A	D
NS3	EU155364	1b	2006						Q	F	Y		Q		R	A	D
NS3	EU155365	1b	2006						Q	F	Y		Q		R	A	D
NS3	EU155375	1b	2006						Q	F	Y		Q		R	A	D
NS3	EU155376	1b	2006						Q	F	Y		Q		R	A	D
NS3	EU155377	1b	2006						Q	F	Y		Q		R	A	D
NS3	EU255934	1a	2006						Q	F	Y		Q		R	A	D
NS3	EU255936	1a	2006						Q	F	Y		K		R	A	D
NS3	EU255937	1a	2006						Q	F	Y		Q		R	A	D
NS3	EU255939	1a	2006						Q	F	Y		Q		R	A	D
NS3	EU255940	1a	2006						Q	F	Y		Q		R	A	D
NS3	EU255941	1a	2006						Q	F	Y		Q		R	A	D
NS3	EU255947	1a	2006						Q	F	Y		Q		R	A	D
NS3	EU255953	1a	2006						Q	F	Y		K		R	A	D
NS3	EU255960	1b	2006						Q	F	Y		Q		R	A	D
NS3	EU256002	1a	2006						H	F	Y		K		R	A	D
NS3	EU256003	1a	2006						Q	F	Y		K		R	A	D
NS3	EU256005	1a	2006						Q	F	Y		Q		R	A	D
NS3	EU256006	1a	2006						Q	F	Y		Q		R	A	D
NS3	EU256007	1a	2006						Q	F	Y		L		R	A	D
NS3	EU256012	1a	2006						Q	F	Y		K		R	A	D
NS3	EU256024	1a	2006						Q	F	Y		Q		R	A	D
NS3	EU256031	1a	2006						Q	F	Y		K		R	A	D
NS3	EU256034	1a	2006						Q	F	Y		Q		R	A	D
NS3	EU256046	1a	2006						Q	F	Y		Q		R	A	D
NS3	EU256047	1a	2006						Q	F	Y		K		R	A	D
NS3	EU256048	1a	2006						Q	F	Y		K		R	A	D
NS3	EU256049	1a	2006						Q	F	Y		Q		R	A	D
NS3	EU256050	1a	2006						Q	F	Y		K		R	A	D
NS3	EU256052	1a	2006						Q	F	Y		K		R	A	D
NS3	EU256057	1a	2006						Q	F	Y		Q		R	A	D
NS3	EU256060	1a	2006						Q	F	Y		K		R	A	D
NS3	EU256061	1b	2006						Q	F	Y		Q		R	A	D
NS3	EU256062	1b	2006						Q	F	Y		Q		R	A	D
NS3	EU256064	1b	2006						Q	F	Y		Q		R	A	D
NS3	EU256065	1b	2006						Q	F	F		Q		R	A	D
NS3	EU256067	1a	2006						Q	F	Y		K		R	A	D
NS3	EU256068	1a	2006						Q	F	Y		Q		R	A	D
NS3	EU256069	1a	2006						Q	F	Y		Q		R	A	D
NS3	EU256091	1b	2006						Q	F	Y		Q		R	A	D
NS3	EU256092	1b	2006						Q	F	Y		Q		R	A	D
NS3	EU482838	1a	2006						Q	F	Y		K		R	A	D
NS3	EU482839	1b	2006						Q	F	Y		Q		R	A	D
NS3	EU482842	1a	2006						Q	F	Y		Q		R	A	D
NS3	EU482844	1a	2006						Q	F	Y		Q		R	A	D
NS3	EU482845	1a	2006						Q	F	Y		K		R	A	D
NS3	EU482858	1a	2006						Q	F	Y		Q		R	A	D
NS3	EU482861	1a	2006						Q	F	Y		K		R	A	D
NS3	EU482862	1a	2006						Q	F	Y		K		R	A	D
NS3	EU482863	1a	2006						Q	F	Y		Q		R	A	D
NS3	EU482864	1a	2006						Q	F	Y		K		R	A	D
NS3	EU482866	1a	2006						Q	F	Y		K		R	A	D
NS3	EU482867	1a	2006						Q	F	Y		Q		R	A	D
NS3	EU482879	1b	2006						Q	F	Y		Q		R	A	D
NS3	EU482880	1b	2006						Q	F	F		Q		R	A	D
NS3	EU482882	1a	2006						Q	F	Y		K		R	A	D
NS3	EU482885	1b	2006						Q	F	Y		Q		R	A	D
NS3	EU482886	1b	2006						Q	F	F		Q		R	A	D
NS3	EU529677	1a	2006						Q	F	Y		Q		R	A	D
NS3	EU660386	1b	2006						Q	F	Y		Q		R	A	D
NS3	EU862830	1a	2006						Q	F	Y		Q		K	A	D
NS3	EU862831	1a	2006						Q	F	Y		Q		R	A	D
NS3	FJ205869	1a	2006						Q	F	Y		K		R	A	D
NS3	FJ895110	1b	2006						Q	F	Y		Q		R	A	D
NS3	GQ356200	3a	2006						Q	F	Y		Q		R	A	Q
NS3	GQ356201	3a	2006						Q	F	Y		Q		R	A	Q
NS3	GQ356202	3a	2006						Q	F	Y		Q		R	A	Q
NS3	GQ356203	3a	2006						Q	F	Y		Q		R	A	Q
NS3	GQ356205	3a	2006						Q	F	Y		Q		R	A	Q
NS3	GQ356207	3a	2006						Q	F	Y		Q		R	A	Q
NS3	GQ356208	3a	2006						Q	F	Y		Q		R	A	Q
NS3	GQ356209	3a	2006						Q	F	Y		Q		R	A	Q
NS3	GQ356210	3a	2006						Q	F	Y		Q		R	A	Q
NS3	GQ356211	3a	2006						Q	F	Y		Q		R	A	Q
NS3	GQ356213	3a	2006						Q	F	Y		Q		R	A	Q
NS3	GQ356214	3a	2006						Q	F	Y		Q		R	A	Q
NS3	GQ356215	3a	2006						Q	F	Y		Q		R	A	Q
NS3	GQ356217	3a	2006						Q	F	Y		Q		R	A	Q
NS3	HQ537009	4v	2006						Q	F	Y		Q		R	A	D
NS3	JF509175	3A	2006						Q	F	Y		Q		R	A	Q
NS3	JF509176	3A	2006						Q	F	Y		Q		R	A	Q
NS3	JF509177	3A	2006						Q	F	Y		Q		R	A	Q
NS3	JN704297	1b	2006						Q	F	Y		Q		R	A	D
NS3	JQ061779	1a	2006						Q	F	Y		K		R	A	D
NS3	JQ061780	1a	2006						Q	F	Y		K		R	A	D
NS3	JQ061781	1a	2006						Q	F	Y		K		R	A	D
NS3	JQ061782	1a	2006						Q	F	Y		K		R	A	D
NS3	JQ061783	1a	2006						Q	F	Y		K		R	A	D
NS3	JQ061784	1a	2006						Q	F	Y		K		R	A	D
NS3	JQ061785	1a	2006						Q	F	Y		K		R	A	D
NS3	JQ061786	1a	2006						Q	F	Y		K		R	A	D
NS3	JQ061787	1a	2006						Q	F	Y		K		R	A	D
NS3	JX463589	1a	2006						Q	F	Y		K		R	A	D
NS3	JX463590	1a	2006						Q	F	Y		Q		R	A	D
NS3	JX463591	1a	2006						Q	F	Y		Q		R	A	D
NS3	JX463594	1a	2006						Q	F	Y		Q		R	A	D
NS3	JX463601	1a	2006						Q	F	Y		Q		R	A	D
NS3	JX463602	1a	2006						Q	F	Y		Q		R	A	D
NS3	JX463603	1a	2006						Q	F	Y		K		R	A	D
NS3	JX463604	1a	2006						Q	F	Y		N		R	A	D
NS3	JX463609	1a	2006						Q	F	Y		Q		R	A	D
NS3	JX463610	1a	2006						Q	F	Y		K		R	A	D
NS3	JX463611	1a	2006						Q	F	Y		Q		R	A	D
NS3	JX463612	1a	2006						Q	F	Y		Q		R	A	D
NS3	JX463617	1a	2006						Q	F	Y		Q		R	A	D
NS3	JX463619	1a	2006						Q	F	Y		Q		R	A	D
NS3	JX463620	1a	2006						Q	F	Y		Q		R	A	D
NS3	JX463628	1a	2006						Q	F	Y		K		R	A	D
NS3	JX463629	1a	2006						Q	F	Y		K		R	A	D
NS3	JX463630	1a	2006						Q	F	Y		Q		R	A	D
NS3	JX463631	1a	2006						Q	F	Y		K		R	A	D
NS3	JX463632	1a	2006						Q	F	Y		K		R	A	D
NS3	JX463633	1a	2006						Q	F	Y		Q		R	A	D
NS3	JX463634	1a	2006						Q	F	Y		K		R	A	D
NS3	JX463635	1a	2006						Q	F	Y		Q		R	A	D
NS3	JX463636	1a	2006						Q	F	Y		K		R	A	D
NS3	JX463637	1a	2006						Q	F	Y		Q		R	A	D
NS3	JX463638	1a	2006						Q	F	Y		K		R	A	D
NS3	KC439493	1b	2006						Q	F	Y		Q		R	A	D
NS3	KC439494	1b	2006						Q	F	Y		Q		R	A	D
NS3	KC439495	1b	2006						Q	F	Y		Q		R	A	D
NS3	KC439496	1b	2006						Q	F	Y		Q		R	A	D
NS3	KC439497	1b	2006						Q	F	Y		Q		R	A	D
NS3	KC439498	1b	2006						Q	F	Y		Q		R	A	D
NS3	LC368313	1a	2006						Q	F	Y		K		R	A	D
NS3	LC368314	1b	2006						Q	F	F		K		R	A	D
NS3	LC368315	1a	2006						Q	F	Y		Q		R	A	D
NS3	LC368316	1a	2006						Q	F	Y		Q		R	A	D
NS3	LC368317	1a	2006						Q	F	Y		Q		R	A	D
NS3	LC368318	1b	2006						Q	F	Y		Q		R	A	D
NS3	LC368372	3a	2006						Q	F	Y		Q		R	A	Q
NS3	MK611999	1a	2006						Q	F	Y		K		R	A	D
NS3	MK612014	1a	2006						Q	F	Y		Q		R	A	D
NS3	MK612023	3a	2006						Q	F	Y		Q		R	A	Q
NS3	MW629117	1a	2006						Q	F	Y		Q		R	A	D
NS3	MW629119	2a	2006						Q	F	Y		G		R	A	D
NS3	MZ556841	1a	2006						Q	F	Y		K		R	A	D
NS3	MZ556842	1a	2006						Q	F	Y		K		R	A	D
NS3	MZ556843	1a	2006						Q	F	Y		K		R	A	D
NS3	MZ556844	1a	2006						Q	F	Y		K		R	A	D
NS3	MZ556845	1a	2006						Q	F	Y		K		R	A	D
NS3	MZ556846	1a	2006						Q	F	Y		K		R	A	D
NS3	MZ556847	1a	2006						Q	F	Y		K		R	A	D
NS3	MZ556848	1a	2006						Q	F	Y		K		R	A	D
NS3	MZ556849	1a	2006						Q	F	Y		K		R	A	D
NS3	MZ556850	1a	2006						Q	F	Y		K		R	A	D
NS3	MZ556851	1a	2006						Q	F	Y		K		R	A	D
NS3	MZ556852	1a	2006						Q	F	Y		K		R	A	D
NS3	MZ556853	1a	2006						Q	F	Y		K		R	A	D
NS3	MZ556854	1a	2006						Q	F	Y		K		R	A	D
NS3	MZ556855	1a	2006						Q	F	Y		K		R	A	D
NS3	MZ556856	1a	2006						Q	F	Y		K		R	A	D
NS3	MZ556857	1a	2006						Q	F	Y		K		R	A	D
NS3	MZ556858	1a	2006						Q	F	Y		K		R	A	D
NS3	MZ556859	1a	2006						Q	F	Y		K		R	A	D
NS3	MZ556860	1a	2006						Q	F	Y		K		R	A	D
NS3	MZ556861	1a	2006						Q	F	Y		K		R	A	D
NS3	MZ556862	1a	2006						Q	F	Y		K		R	A	D
NS3	MZ556863	1a	2006						Q	F	Y		K		R	A	D
NS3	MZ556864	1a	2006						Q	F	Y		K		R	A	D
NS3	MZ556865	1a	2006						Q	F	Y		K		R	A	D
NS3	MZ556866	1a	2006						Q	F	Y		K		R	A	D
NS3	MZ556867	1a	2006						Q	F	Y		K		R	A	D
NS3	MZ556868	1a	2006						Q	F	Y		K		R	A	D
NS3	MZ556869	1a	2006						Q	F	Y		K		R	A	D
NS3	MZ556870	1a	2006						Q	F	Y		K		R	A	D
NS3	MZ556871	1a	2006						Q	F	Y		K		R	A	D
NS3	MZ556872	1a	2006						Q	F	Y		K		R	A	D
NS3	MZ556873	1a	2006						Q	F	Y		K		R	A	D
NS3	MZ556874	1a	2006						Q	F	Y		K		R	A	D
NS3	MZ556875	1a	2006						Q	F	Y		K		R	A	D
NS3	MZ556876	1a	2006						Q	F	Y		K		R	A	D
NS3	MZ556877	1a	2006						Q	F	Y		K		R	A	D
NS3	MZ556878	1a	2006						Q	F	Y		K		R	A	D
NS3	MZ556879	1a	2006						Q	F	Y		K		R	A	D
NS3	MZ556880	1a	2006						Q	F	Y		K		R	A	D
NS3	MZ556881	1a	2006						Q	F	Y		K		R	A	D
NS3	MZ556882	1a	2006						Q	F	Y		K		R	A	D
NS3	MZ556883	1a	2006						Q	F	Y		K		R	A	D
NS3	MZ556884	1a	2006						Q	F	Y		K		R	A	D
NS3	MZ556885	1a	2006						Q	F	Y		K		R	A	D
NS3	MZ556886	1a	2006						Q	F	Y		K		R	A	D
NS3	MZ556887	1a	2006						Q	F	Y		K		R	A	D
NS3	MZ556888	1a	2006						Q	F	Y		K		R	A	D
NS3	MZ556889	1a	2006						Q	F	Y		K		R	A	D
NS3	MZ556890	1a	2006						Q	F	Y		K		R	A	D
NS3	MZ556891	1a	2006						Q	F	Y		K		R	A	D
NS3	MZ556892	1a	2006						Q	F	Y		K		R	A	D
NS3	MZ556893	1a	2006						Q	F	Y		K		R	A	D
NS3	MZ556894	1a	2006						Q	F	Y		K		R	A	D
NS3	MZ556895	1a	2006						Q	F	Y		K		R	A	D
NS3	MZ556896	1a	2006						Q	F	Y		K		R	A	D
NS3	MZ556897	1a	2006						Q	F	Y		K		R	A	D
NS3	MZ556898	1a	2006						Q	F	Y		K		R	A	D
NS3	MZ556899	1a	2006						Q	F	Y		K		R	A	D
NS3	MZ556900	1a	2006						Q	F	Y		K		R	A	D
NS3	MZ556901	1a	2006						Q	F	Y		K		R	A	D
NS3	OK503560	1a	2006						Q	F	Y		K		R	A	D
NS3	OK503561	1a	2006						Q	F	Y		K		R	A	D
NS3	OK503562	1a	2006						Q	F	Y		K		R	A	D
NS3	OK503563	1a	2006						Q	F	Y		K		R	A	D
NS3	OK503564	1a	2006						Q	F	Y		K		R	A	G
NS3	OK503565	1a	2006						Q	F	Y		K		R	A	D
NS3	OK503566	1a	2006						Q	F	Y		K		R	A	D
NS3	OK503567	1a	2006						Q	F	Y		K		R	A	D
NS3	OK503568	1a	2006						Q	F	Y		K		R	A	D
NS3	OK503569	1a	2006						Q	F	Y		K		R	A	D
NS3	OK503570	1a	2006						Q	F	Y		K		R	A	D
NS3	OK503571	1a	2006						Q	F	Y		K		R	A	D
NS3	OK503572	1a	2006						Q	F	Y		K		R	A	D
NS3	OK503573	1a	2006						Q	F	Y		K		R	A	D
NS3	OK503574	1a	2006						Q	F	Y		K		R	A	D
NS3	OK503575	1a	2006						Q	F	Y		K		R	A	D
NS3	OK503576	1a	2006						Q	F	Y		K		R	A	D
NS3	OK503577	1a	2006						Q	F	Y		K		R	A	D
NS3	OK503578	1a	2006						Q	F	Y		K		R	A	D
NS3	OK503579	1a	2006						Q	F	Y		K		R	A	D
NS3	OK503580	1a	2006						Q	F	Y		K		R	A	D
NS3	OK503581	1a	2006						Q	F	Y		K		R	A	D
NS3	OK503582	1a	2006						Q	F	Y		K		R	A	D
NS3	OK503583	1a	2006						Q	F	Y		K		R	A	D
NS3	OK503584	1a	2006						Q	F	Y		K		R	A	D
NS3	OK503585	1a	2006						Q	F	Y		K		R	A	D
NS3	OK503586	1a	2006						Q	F	Y		K		R	A	D
NS3	OK552997	1a	2006						Q	F	Y		Q		R	A	D
NS3	OK552998	1a	2006						Q	F	Y		Q		R	A	D
NS3	OK552999	1a	2006						Q	F	Y		Q		R	A	D
NS3	OK553000	1a	2006						Q	F	Y		Q		R	A	D
NS3	OK553001	1a	2006						Q	F	Y		Q		R	A	D
NS3	OK553002	1a	2006						Q	F	Y		Q		R	A	D
NS3	OK553003	1a	2006						Q	F	Y		Q		R	A	D
NS3	OK553004	1a	2006						Q	F	Y		Q		R	A	D
NS3	OK553005	1a	2006						Q	F	Y		Q		R	A	D
NS3	OK553006	1a	2006						Q	F	Y		Q		R	A	D
NS3	OK553007	1a	2006						Q	F	Y		Q		R	A	D
NS3	OK553008	1a	2006						Q	F	Y		Q		R	A	D
NS3	OK553009	1a	2006						Q	F	Y		Q		R	A	D
NS3	OK553010	1a	2006						Q	F	Y		Q		R	A	D
NS3	OK553011	1a	2006						Q	F	Y		Q		R	A	D
NS3	OK553012	1a	2006						Q	F	Y		Q		R	A	D
NS3	OK553013	1a	2006						Q	F	Y		Q		R	A	D
NS3	OK553014	1a	2006						Q	F	Y		Q		R	A	D
NS3	OK553015	1a	2006						Q	F	Y		Q		R	A	D
NS3	OK553016	1a	2006						Q	F	Y		Q		R	A	D
NS3	OK553017	1a	2006						Q	F	Y		Q		R	A	D
NS3	OK553018	1a	2006						Q	F	Y		Q		R	A	D
NS3	OK553019	1a	2006						Q	F	Y		Q		R	A	D
NS3	OK553020	1a	2006						Q	F	Y		Q		R	A	D
NS3	OK553021	1a	2006						Q	F	Y		Q		R	A	D
NS3	OK553022	1a	2006						Q	F	Y		Q		R	A	D
NS3	OK553023	1a	2006						Q	F	Y		Q		R	A	D
NS3	OK553024	1a	2006						Q	F	Y		Q		R	A	D
NS3	OK553025	1a	2006						Q	F	Y		Q		R	A	D
NS3	OK553026	1a	2006						Q	F	Y		Q		R	A	D
NS3	OK553027	1a	2006						Q	F	Y		Q		R	A	D
NS3	OK553028	1a	2006						Q	F	Y		Q		R	A	D
NS3	OK553029	1a	2006						Q	F	Y		Q		R	A	D
NS3	OK553031	1a	2006						Q	F	Y		Q		R	A	D
NS3	OK553032	1a	2006						Q	F	Y		Q		R	A	D
NS3	OK553033	1a	2006						Q	F	Y		Q		R	A	D
NS3	OK553034	1a	2006						Q	F	Y		Q		R	A	D
NS3	OK553035	1a	2006						Q	F	Y		Q		R	A	D
NS3	OK553036	1a	2006						Q	F	Y		Q		R	A	D
NS3	OK553037	1a	2006						Q	F	Y		Q		R	A	D
NS3	OK553038	1a	2006						Q	F	Y		Q		R	A	D
NS3	OK553039	1a	2006						Q	F	Y		Q		R	A	D
NS3	OK553040	1a	2006						Q	F	Y		Q		R	A	D
NS3	OK553041	1a	2006						Q	F	Y		Q		R	A	D
NS3	OK553042	1a	2006						Q	F	Y		Q		R	A	D
NS3	OK553043	1a	2006						Q	F	Y		Q		R	A	D
NS3	OK553044	1a	2006						Q	F	Y		Q		R	A	D
NS3	OK553045	1a	2006						Q	F	Y		Q		R	A	D
NS3	OK553046	1a	2006						Q	F	Y		Q		R	A	D
NS3	OK553047	1a	2006						Q	F	Y		Q		R	A	D
NS3	OK553048	1a	2006						Q	F	Y		Q		R	A	D
NS3	OK553049	1a	2006						Q	F	Y		Q		R	A	D
NS3	OK553050	1a	2006						Q	F	Y		Q		R	A	D
NS3	OK553051	1a	2006						Q	F	Y		Q		R	A	D
NS3	OK553052	1a	2006						Q	F	Y		Q		R	A	D
NS3	OK553053	1a	2006						Q	F	Y		Q		R	A	D
NS3	OK553054	1a	2006						Q	F	Y		Q		R	A	D
NS3	OK553055	1a	2006						Q	F	Y		Q		R	A	D
NS3	OK553056	1a	2006						Q	F	Y		Q		R	A	D
NS3	OK553057	1a	2006						Q	F	Y		Q		R	A	D
NS3	OK553058	1a	2006						Q	F	Y		Q		R	A	D
NS3	OK553059	1a	2006						Q	F	Y		Q		R	A	D
NS3	OK553060	1a	2006						Q	F	Y		Q		R	A	D
NS3	OK553061	1a	2006						Q	F	Y		Q		R	A	D
NS3	OK553062	1a	2006						Q	F	Y		Q		R	A	D
NS3	OK553063	1a	2006						Q	F	Y		Q		R	A	D
NS3	OK553064	1a	2006						Q	F	Y		Q		R	A	D
NS3	OK583199	1a	2006						Q	F	Y		Q		R	A	D
NS3	OK583200	1a	2006						Q	F	Y		Q		R	A	D
NS3	OK583201	1a	2006						Q	F	Y		Q		R	A	D
NS3	OK583202	1a	2006						Q	F	Y		Q		R	A	D
NS3	OK583203	1a	2006						Q	F	Y		Q		R	A	D
NS3	OK583204	1a	2006						Q	F	Y		Q		R	A	D
NS3	OK583205	1a	2006						Q	F	Y		Q		R	A	D
NS3	OK583206	1a	2006						Q	F	Y		Q		R	A	D
NS3	OK583207	1a	2006						Q	F	Y		Q		R	A	D
NS3	OK583208	1a	2006						Q	F	Y		Q		R	A	D
NS3	OK583209	1a	2006						Q	F	Y		Q		R	A	D
NS3	OK583210	1a	2006						Q	F	Y		Q		R	A	D
NS3	OK583211	1a	2006						Q	F	Y		Q		R	A	D
NS3	OK583212	1a	2006						Q	F	Y		Q		R	A	D
NS3	OK583213	1a	2006						Q	F	Y		Q		R	A	D
NS3	OK583214	1a	2006						Q	F	Y		Q		R	A	D
NS3	OK583215	1a	2006						Q	F	Y		Q		R	A	D
NS3	OK583216	1a	2006						Q	F	Y		Q		R	A	D
NS3	OK583217	1a	2006						Q	F	Y		Q		R	A	D
NS3	OK583218	1a	2006						Q	F	Y		Q		R	A	D
NS3	OK583219	1a	2006						Q	F	Y		Q		R	A	D
NS3	OK583220	1a	2006						Q	F	Y		Q		R	A	D
NS3	OK583221	1a	2006						Q	F	Y		Q		R	A	D
NS3	OK583222	1a	2006						Q	F	Y		Q		R	A	D
NS3	OK583223	1a	2006						Q	F	Y		Q		R	A	D
NS3	OK583224	1a	2006						Q	F	Y		Q		R	A	D
NS3	OK583225	1a	2006						Q	F	Y		Q		R	A	D
NS3	OK583226	1a	2006						Q	F	Y		Q		R	A	D
NS3	OK583227	1a	2006						Q	F	Y		Q		R	A	D
[truncated: 10,613 more rows]
